# Supplementary material for: Effect of climatic oscillations on small pelagic fisheries and its economic profit in the Gulf of Cadiz
Source: Int J Biometeorol. 2021 Nov 27;66(3):613–26. doi: 10.1007/s00484-021-02223-9 (PMC8850237; doi:10.1007/s00484-021-02223-9)
Supplement: Supplementary file 4 — Supplementary file4 (ZIP 75 KB) [file 484_2021_2223_MOESM4_ESM.zip]

Archive with 20 entries (20 files):
- changepointexploration.R
- TFM_script.R
- Modelo_PIL-Clima.R
- Modelo_PIL.R
- Modelo_PIL_WMA_33.R
- Modelo_PIL_media.R
- Modelo_PIL_WMA_31.R
- Modelo_PIL_media_changepoint.R
- Modelo_PIL_me.R
- Modelo_PIL_ma_resptransf.R
- Modelo_PIL_ma_alltransf.R
- Modelo_PIL_2.R
- Modelo_ANE-Clima.R
- Modelo_ANE_WMA.R
- Modelo_ANE_media.R
- Modelo_ANE_media_changepoint.R
- Modelo_ANE_ma2.R
- Modelo_ANE_WMA_33.R
- Modelo_ANE_ma.R
- Modelo_ANE_ma_resptransf.R
