# Supplementary material for: Effect of climatic oscillations on small pelagic fisheries and its economic profit in the Gulf of Cadiz
Source: Int J Biometeorol. 2021 Nov 27;66(3):613–26. doi: 10.1007/s00484-021-02223-9 (PMC8850237; doi:10.1007/s00484-021-02223-9)
Supplement: Supplementary file 4 — Supplementary file4 (ZIP 75 KB) [file 484_2021_2223_MOESM4_ESM.zip › changepointexploration.R]

##################################

#     TIME SERIES EXPLORATION    #
# Trabajo de fin de máster (TFM): "Evaluación del efecto de los componentes climáticos y 
# económicos en la producción pesquera de pequeños pelágicos desde el Golfo de Cádiz bajo 
# un enfoque macroecológico".

##################################
# Notas: Cambiar fechas de años desplazados

library(changepoint)
library(tseries)
library(trend) # Si quiero estudiar la tendencia

setwd("~/Documents/Máster_AcuiPesca_UCA/R_data/")
dataset <- read.table("dataset.txt", header = T)


par(mfrow = c(2, 1)) # dividimos el marco para que se puedan visualizar 3 plots.
# Sardina
ts.Desc_PIL<-ts(dataset$Desc_PIL, start=1985, end=2017) # creamos objeto "time series", ts
PIL.changes=cpt.meanvar(ts.Desc_PIL,penalty="AIC",pen.value=0,method="BinSeg",Q=5,test.stat="Normal",
                        class=TRUE,param.estimates=TRUE,shape=1,minseglen=2) # Estudiamos los changepoints
cpts(PIL.changes)
param.est(PIL.changes)
plot(PIL.changes,
     xlab="Years",
     ylab="Landings (t)")

ts.Precio_rel_PIL<-ts(dataset$Precio_rel_PIL, start=1985, end=2017)
Precio_rel_PIL.changes=cpt.meanvar(ts.Precio_rel_PIL,penalty="AIC",pen.value=0,method="BinSeg",Q=5,test.stat="Normal",
                                   class=TRUE,param.estimates=TRUE,shape=1,minseglen=2)
cpts(Precio_rel_PIL.changes)
param.est(Precio_rel_PIL.changes)
plot(Precio_rel_PIL.changes,
     xlab="Years",
     ylab="Standard first sale price (€/kg)")


# Boquerón
ts.Desc_ANE<-ts(dataset$Desc_ANE, start=1985, end=2017, frequency = 1)
ANE.changes=cpt.meanvar(ts.Desc_ANE,penalty="AIC",pen.value=0,method="BinSeg",Q=5,test.stat="Normal",
                        class=TRUE,param.estimates=TRUE,shape=1,minseglen=2)
cpts(ANE.changes)
param.est(ANE.changes)
plot(ANE.changes,
     xlab="Years",
     ylab="Landings (t)")

ts.Precio_rel_ANE<-ts(dataset$Precio_rel_ANE, start=1985, end=2017)
Precio_rel_ANE.changes=cpt.meanvar(ts.Precio_rel_ANE,penalty="AIC",pen.value=0,method="BinSeg",Q=5,test.stat="Normal",
                                   class=TRUE,param.estimates=TRUE,shape=1,minseglen=2)
cpts(Precio_rel_ANE.changes)
param.est(Precio_rel_ANE.changes)
plot(Precio_rel_ANE.changes,
     xlab="Years",
     ylab="Standard first sale price (€/kg)")

# Caballas

ts.Desc_MAZ<-ts(dataset$Desc_MAZ, start=1985, end=2017)
MAZ.changes=cpt.meanvar(ts.Desc_MAZ,penalty="AIC",pen.value=0,method="BinSeg",Q=5,test.stat="Normal",
                        class=TRUE,param.estimates=TRUE,shape=1,minseglen=2)
cpts(MAZ.changes)
param.est(MAZ.changes)
plot(MAZ.changes,
     xlab="Años",
     ylab="Descargas (kg)")

ts.Valor_MAZ<-ts(dataset$Valor_MAZ, start=1985, end=2017)
Valor_MAZ.changes=cpt.meanvar(ts.Valor_MAZ,penalty="AIC",pen.value=0,method="BinSeg",Q=5,test.stat="Normal",
                              class=TRUE,param.estimates=TRUE,shape=1,minseglen=2)
cpts(Valor_MAZ.changes)
param.est(Valor_MAZ.changes)
plot(Valor_MAZ.changes,
     xlab="Años",
     ylab="Valor anual obtenido (€)")

ts.Precio_rel_MAZ<-ts(dataset$Precio_rel_MAZ, start=1985, end=2017)
Precio_rel_MAZ.changes=cpt.meanvar(ts.Precio_rel_MAZ,penalty="AIC",pen.value=0,method="BinSeg",Q=5,test.stat="Normal",
                                   class=TRUE,param.estimates=TRUE,shape=1,minseglen=2)
cpts(Precio_rel_MAZ.changes)
param.est(Precio_rel_MAZ.changes)
plot(Precio_rel_MAZ.changes,
     xlab="Años",
     ylab="Precio relativizado (€/kg)")


# ESTUDIO DE LA TENDENCIA
# Prueba no paramétrica Mann Kendall realizada en PAST.
mk.test(ts.Desc_PIL, alternative = "two.sided")
mk.test(ts.Valor_PIL, alternative = "two.sided")
mk.test(ts.Precio_rel_PIL, alternative = "two.sided")
mk.test(ts.Desc_ANE, alternative = "two.sided")
mk.test(ts.Valor_ANE, alternative = "two.sided")
mk.test(ts.Precio_rel_ANE, alternative = "two.sided")
mk.test(ts.Desc_MAZ, alternative = "two.sided")
mk.test(ts.Valor_MAZ, alternative = "two.sided")
mk.test(ts.Precio_rel_MAZ, alternative = "two.sided")
mk.test(ts.NAO,alternative="two.sided")
mk.test(ts.NAOw,alternative="two.sided")
mk.test(ts.NAOs,alternative="two.sided")
mk.test(ts.AO,alternative="two.sided")
mk.test(ts.AOw,alternative="two.sided")
mk.test(ts.AOs,alternative="two.sided")
mk.test(ts.EA,alternative="two.sided")
mk.test(ts.EAw,alternative="two.sided")
mk.test(ts.EAs,alternative="two.sided")

# FUNCION DE AUTOCORRELACION
# Buscaremos "ondas" de manera subjetiva para conocer si existe ciclicidad
# https://rpubs.com/PatriciaMolina/378266

par(mfrow = c(2, 1))
autocorrelacion_Desc_PIL<-acf(ts.Desc_PIL, type="correlation",plot=F)# Funciona, solo q lo hace en barras
plot(autocorrelacion_Desc_PIL,
     main = "Landings (t)")
autocorrelacion_Precio_rel_PIL<-acf(ts.Precio_rel_PIL, type="correlation",plot=F)# Funciona, solo q lo hace en barras
plot(autocorrelacion_Precio_rel_PIL,
     main = "Standard first sale price (€/kg)")

autocorrelacion_Desc_ANE<-acf(ts.Desc_ANE, type="correlation",plot=F)
plot(autocorrelacion_Desc_ANE,
     main = "Landings (t)")
autocorrelacion_Precio_rel_ANE<-acf(ts.Precio_rel_ANE, type="correlation",plot=F)# Funciona, solo q lo hace en barras
plot(autocorrelacion_Precio_rel_ANE,
     main = "Standard first sale price (€/kg)")

autocorrelacion_Desc_MAZ<-acf(ts.Desc_MAZ, type="correlation",plot=F)
plot(autocorrelacion_Desc_MAZ,
     main = "Descargas de caballas (kg)")
autocorrelacion_Valor_MAZ<-acf(ts.Valor_MAZ, type="correlation",plot=F)# Funciona, solo q lo hace en barras
plot(autocorrelacion_Valor_MAZ,
     main = "Valor anual obtenido de caballas (€)")
autocorrelacion_Precio_rel_MAZ<-acf(ts.Precio_rel_MAZ, type="correlation",plot=F)# Funciona, solo q lo hace en barras
plot(autocorrelacion_Precio_rel_MAZ,
     main = "Precio medio anual de caballas (€/kg)")


autocorrelacion_NAO<-acf(ts.NAO, type="correlation",plot=F)# Funciona, solo q lo hace en barras
plot(autocorrelacion_NAO)
autocorrelacion_NAOw<-acf(ts.NAOw, type="correlation",plot=F)# Funciona, solo q lo hace en barras
plot(autocorrelacion_NAOw)
autocorrelacion_NAOs<-acf(ts.NAOs, type="correlation",plot=F)# Funciona, solo q lo hace en barras
plot(autocorrelacion_NAOs)

autocorrelacion_AO<-acf(ts.AO, type="correlation",plot=F)# Funciona, solo q lo hace en barras
plot(autocorrelacion_AO)
autocorrelacion_AOw<-acf(ts.AOw, type="correlation",plot=F)# Funciona, solo q lo hace en barras
plot(autocorrelacion_NAOw)
autocorrelacion_AOs<-acf(ts.AOs, type="correlation",plot=F)# Funciona, solo q lo hace en barras
plot(autocorrelacion_AOs)

autocorrelacion_EA<-acf(ts.EA, type="correlation",plot=F)# Funciona, solo q lo hace en barras
plot(autocorrelacion_EA)
autocorrelacion_EAw<-acf(ts.EAw, type="correlation",plot=F)# Funciona, solo q lo hace en barras
plot(autocorrelacion_EAw)
autocorrelacion_EAs<-acf(ts.EAs, type="correlation",plot=F)# Funciona, solo q lo hace en barras
plot(autocorrelacion_EAs)
