# Supplementary material for: Effect of climatic oscillations on small pelagic fisheries and its economic profit in the Gulf of Cadiz
Source: Int J Biometeorol. 2021 Nov 27;66(3):613–26. doi: 10.1007/s00484-021-02223-9 (PMC8850237; doi:10.1007/s00484-021-02223-9)
Supplement: Supplementary file 4 — Supplementary file4 (ZIP 75 KB) [file 484_2021_2223_MOESM4_ESM.zip › TFM_script.R]

##############################

# DATA EXPLORATION
# Trabajo de fin de máster (TFM): "Evaluación del efecto de los componentes climáticos y 
# económicos en la producción pesquera de pequeños pelágicos desde el Golfo de Cádiz bajo 
# un enfoque macroecológico".

##############################

library(stats) # Simple tests
library(corrgram) # correlation panels
library(corrplot )# plotting correlations
library(scatterplot3d) # 3D graphics
library(ggplot2)# beautiful plots
library(gplots)# a package for plotting means
library(lmtest)

rm(list=ls(all=TRUE)) # remove all previous functions

setwd("~/Documents/Máster_AcuiPesca_UCA/R_data")
dataset=read.table("dataset.txt", header = T)


View(dataset)
str(dataset)
names(dataset)
head(dataset) # muestra los 6 primeros datos, así vemos el formato en el que están
class(dataset)

-------------------------------------------------------------------
  # 1st To detect outliers in the response variable
-------------------------------------------------------------------

# Valores ausentes
colSums(is.na(dataset))

# Ver valores atípicos
par(mfrow = c(2,2))

boxplot(dataset$Desc_ANE,
        ylab = "Landings (t)",
        main="Anchovy landings")
dotchart(dataset$Desc_ANE,
         xlab = "Range of data",
         ylab = "Order of the data")
boxplot(dataset$Precio_rel_ANE,
        ylab = "Standard first sale price (€/kg)",
        main="Anchovy standard first sale prices")
dotchart(dataset$Precio_rel_ANE,
         xlab = "Range of data",
         ylab = "Order of the data")

boxplot(dataset$Desc_PIL,
        ylab = "Landings (t)",
        main="Sardine landings")
dotchart(dataset$Desc_PIL,
         xlab = "Range of data",
         ylab = "Order of the data")
boxplot(dataset$Precio_rel_PIL,
        ylab = ("Standard first sale price (€/kg)"),
        main="Sardine standard first sale prices")
dotchart(dataset$Precio_rel_PIL,
         xlab = "Range of data",
         ylab = "Order of the data")


boxplot(dataset$Desc_MAZ,
        main = "Descarga Scomber spp. (kg)")
dotchart(dataset$Desc_MAZ,
         xlab = "Range of data",
         ylab = "Order of the data")
boxplot(dataset$Valor_MAZ,
        main = "Valor Scomber spp. (€/kg)")
dotchart(dataset$Valor_MAZ,
         xlab = "Range of data",
         ylab = "Order of the data")


boxplot(dataset$Precio_rel_MAZ,
        main = "Precio Scomber spp. (€/kg)")
dotchart(dataset$Precio_rel_MAZ,
         xlab = "Range of data",
         ylab = "Order of the data")
boxplot(dataset$Precio_rel_MAZ,
        main = "Precio relativizado Scomber spp. (€/kg)")
dotchart(dataset$Precio_rel_MAZ,
         xlab = "Range of data",
         ylab = "Order of the data")

# Colinearidad (Correlaciones globales)
round(cor(x = dataset, method = "pearson"),3)

# we will try to avoid collinearity, a rule of thumb, avoid variables correlated in more than 35%

pairs(PlotPairs, panel=panel.smooth)
corrgram(PlotPairs, order=TRUE, lower.panel=panel.shade,upper.panel=panel.pie, text.panel=panel.txt,
         main="Correlaciones")

# Color scaled 0-100% in proportion to the magnitude
# of the correlation. The filled area is proportional to the correlation. 
# Red colour is for negative correlation whereas blue for positive correlation.

cor(PlotPairs, use="complete.obs", method="pearson") # normal distributed data
cor(PlotPairs, use="complete.obs", method="spearman") # distribution free. Utilizaremos esta porque mis datos no son todos ormales
CorPanel=cor(PlotPairs)
corrplot(CorPanel2, method="circle")
corrplot(CorPanel, method="pie")
corrplot(CorPanel, method="color")
corrplot(CorPanel, method="number")
corrplot(CorPanel, type="lower")
corrplot(CorPanel, type="upper", order="hclust")
corrplot(CorPanel, type="upper", order="hclust",col=brewer.pal(n=8, name="RdYlBu"))
corrplot(CorPanel, type="upper", order="hclust",col=brewer.pal(n=8, name="PuOr"))
-------------------------------------------------------------------
  # 2nd Exploring Normality visually and by tests
-------------------------------------------------------------------
par(mfrow = c(3, 2))
# Descargas pequeños pelágicos
ggplot(data = dataset, aes(x = Desc_PP)) +
  geom_histogram(aes(y = ..density.., fill = ..count..)) +
  scale_fill_gradient(low = "#DCDCDC", high = "#7C7C7C") +
  stat_function(fun = dnorm, colour = "firebrick",
                args = list(mean = mean(dataset$Desc_PIL),
                            sd = sd(dataset$Desc_PIL)))

qqnorm(dataset$Desc_PP, pch=19, col = "gray50")
qqline(dataset$Desc_PP)

shapiro.test(x = dataset$Desc_PP) #H0 = los datos provienen de una distribucion normal
# Descargas Sardina
ggplot(data = dataset, aes(x = Desc_PIL)) +
  geom_histogram(aes(y = ..density.., fill = ..count..)) +
  scale_fill_gradient(low = "#DCDCDC", high = "#7C7C7C") +
  stat_function(fun = dnorm, colour = "firebrick",
                args = list(mean = mean(dataset$Desc_PIL),
                            sd = sd(dataset$Desc_PIL)))

qqnorm(dataset$Desc_PIL, pch=19, col = "gray50")
qqline(dataset$Desc_PIL)

shapiro.test(x = dataset$Desc_PIL) #H0 = los datos provienen de una distribucion normal

# Descargas boqueron

ggplot(data = dataset, aes(x = Desc_ANE)) +
  geom_histogram(aes(y = ..density.., fill = ..count..)) +
  scale_fill_gradient(low = "#DCDCDC", high = "#7C7C7C") +
  stat_function(fun = dnorm, colour = "firebrick",
                args = list(mean = mean(dataset$Desc_ANE),
                            sd = sd(dataset$Desc_ANE)))

qqnorm(dataset$Desc_ANE, pch=19, col = "gray50")
qqline(dataset$Desc_ANE)

shapiro.test(x = dataset$Desc_ANE) # H0 rechazada = los datos no provienen de una distribucion normal             

shapiro.test(x = log(dataset$Desc_ANE)) # Al aplicar transformación logaritmica se vuelven normales

# Descargas Scomber spp.
ggplot(data = dataset, aes(x = Desc_MAZ)) +
  geom_histogram(aes(y = ..density.., fill = ..count..)) +
  scale_fill_gradient(low = "#DCDCDC", high = "#7C7C7C") +
  stat_function(fun = dnorm, colour = "firebrick",
                args = list(mean = mean(dataset$Desc_MAZ),
                            sd = sd(dataset$Desc_MAZ)))

qqnorm(dataset$Desc_MAZ, pch=19, col = "gray50")
qqline(dataset$Desc_MAZ)

shapiro.test(x = dataset$Desc_MAZ) #H0 = los datos provienen de una distribucion normal

shapiro.test(x = (dataset$Desc_MAZ))

# Descargas pequeños pelágicos
ggplot(data = dataset, aes(x = Desc_PP)) +
  geom_histogram(aes(y = ..density.., fill = ..count..)) +
  scale_fill_gradient(low = "#DCDCDC", high = "#7C7C7C") +
  stat_function(fun = dnorm, colour = "firebrick",
                args = list(mean = mean(dataset$Desc_PP),
                            sd = sd(dataset$Desc_PP)))

qqnorm(dataset$Desc_PP, pch=19, col = "gray50")
qqline(dataset$Desc_PP)

shapiro.test(x = dataset$Desc_PP) #H0 = los datos provienen de una distribucion normal

# Descargas Scomber spp. raiz cuadrada
ggplot(data = dataset, aes(x = sqrt(Desc_MAZ))) +
  geom_histogram(aes(y = ..density.., fill = ..count..)) +
  scale_fill_gradient(low = "#DCDCDC", high = "#7C7C7C") +
  stat_function(fun = dnorm, colour = "firebrick",
                args = list(mean = mean(sqrt(dataset$Desc_MAZ)),
                            sd = sd(sqrt(dataset$Desc_MAZ))))

qqnorm(sqrt(dataset$Desc_MAZ),pch=19, col = "gray50")
qqline(dataset$Desc_MAZ)

shapiro.test(x = dataset$Desc_MAZ) #H0 = los datos provienen de una distribucion normal

shapiro.test(x = sqrt(dataset$Desc_MAZ))


# Precio relativizado

# Precio relativizado sardina
ggplot(data = dataset, aes(x = Precio_rel_PIL)) +
  geom_histogram(aes(y = ..density.., fill = ..count..)) +
  scale_fill_gradient(low = "#DCDCDC", high = "#7C7C7C") +
  stat_function(fun = dnorm, colour = "firebrick",
                args = list(mean = mean(dataset$Precio_rel_PIL),
                            sd = sd(dataset$Precio_rel_PIL)))

qqnorm(dataset$Precio_rel_PIL, pch=19, col = "gray50")
qqline(dataset$Precio_rel_PIL)

shapiro.test(x = dataset$Precio_rel_PIL) # Se rechaza hipótesis nula, no hay normalidad

shapiro.test(x = log(dataset$Precio_rel_PIL)) # Aplicando logaritmo se sigue rechazando la H0

# Precio relativizado boquerón
ggplot(data = dataset, aes(x = Precio_rel_ANE)) +
  geom_histogram(aes(y = ..density.., fill = ..count..)) +
  scale_fill_gradient(low = "#DCDCDC", high = "#7C7C7C") +
  stat_function(fun = dnorm, colour = "firebrick",
                args = list(mean = mean(dataset$Precio_rel_ANE),
                            sd = sd(dataset$Precio_rel_ANE)))

qqnorm(dataset$Precio_rel_ANE, pch=19, col = "gray50")
qqline(dataset$Precio_rel_ANE)

shapiro.test(x = dataset$Precio_rel_ANE)
shapiro.test(x = log(dataset$Precio_rel_ANE)) # Se sigue rechazando H0

# Precio relativizado Scomber spp.
ggplot(data = dataset, aes(x = Precio_rel_MAZ)) +
  geom_histogram(aes(y = ..density.., fill = ..count..)) +
  scale_fill_gradient(low = "#DCDCDC", high = "#7C7C7C") +
  stat_function(fun = dnorm, colour = "firebrick",
                args = list(mean = mean(dataset$Precio_rel_MAZ),
                            sd = sd(dataset$Precio_rel_MAZ)))

qqnorm(dataset$Precio_rel_MAZ, pch=19, col = "gray50")
qqline(dataset$Precio_rel_MAZ)

shapiro.test(x = dataset$Precio_rel_MAZ)
shapiro.test(x = log(dataset$Precio_rel_MAZ)) # Se acepta H0

# Normalidad indices climáticos

# NAO
ggplot(data = dataset, aes(x = NAO)) +
  geom_histogram(aes(y = ..density.., fill = ..count..)) +
  scale_fill_gradient(low = "#DCDCDC", high = "#7C7C7C") +
  stat_function(fun = dnorm, colour = "firebrick",
                args = list(mean = mean(dataset$NAO),
                            sd = sd(dataset$NAO)))

qqnorm(dataset$NAO, pch=19, col = "gray50")
qqline(dataset$NAO)

shapiro.test(x = dataset$NAO) # Normal

# NAOw
ggplot(data = dataset, aes(x = NAOw)) +
  geom_histogram(aes(y = ..density.., fill = ..count..)) +
  scale_fill_gradient(low = "#DCDCDC", high = "#7C7C7C") +
  stat_function(fun = dnorm, colour = "firebrick",
                args = list(mean = mean(dataset$NAOw),
                            sd = sd(dataset$NAOw)))

qqnorm(dataset$NAOw, pch=19, col = "gray50")
qqline(dataset$NAOw)

shapiro.test(x = dataset$NAOw)

# NAOs
ggplot(data = dataset, aes(x = NAOs)) +
  geom_histogram(aes(y = ..density.., fill = ..count..)) +
  scale_fill_gradient(low = "#DCDCDC", high = "#7C7C7C") +
  stat_function(fun = dnorm, colour = "firebrick",
                args = list(mean = mean(dataset$NAOs),
                            sd = sd(dataset$NAOs)))

qqnorm(dataset$NAOs, pch=19, col = "gray50")
qqline(dataset$NAOs)

shapiro.test(x = dataset$NAOs)


# AO
ggplot(data = dataset, aes(x = AO)) +
  geom_histogram(aes(y = ..density.., fill = ..count..)) +
  scale_fill_gradient(low = "#DCDCDC", high = "#7C7C7C") +
  stat_function(fun = dnorm, colour = "firebrick",
                args = list(mean = mean(dataset$AO),
                            sd = sd(dataset$AO)))

qqnorm(dataset$AO, pch=19, col = "gray50")
qqline(dataset$AO)

shapiro.test(x = dataset$AO)

# AOw
ggplot(data = dataset, aes(x = AOw)) +
  geom_histogram(aes(y = ..density.., fill = ..count..)) +
  scale_fill_gradient(low = "#DCDCDC", high = "#7C7C7C") +
  stat_function(fun = dnorm, colour = "firebrick",
                args = list(mean = mean(dataset$AOw),
                            sd = sd(dataset$AOw)))

qqnorm(dataset$AOw, pch=19, col = "gray50")
qqline(dataset$AOw)

shapiro.test(x = dataset$AOw)

# AOs
ggplot(data = dataset, aes(x = AOs)) +
  geom_histogram(aes(y = ..density.., fill = ..count..)) +
  scale_fill_gradient(low = "#DCDCDC", high = "#7C7C7C") +
  stat_function(fun = dnorm, colour = "firebrick",
                args = list(mean = mean(dataset$AOs),
                            sd = sd(dataset$AOs)))

qqnorm(dataset$AOs, pch=19, col = "gray50")
qqline(dataset$AOs)

shapiro.test(x = dataset$AOs)


# EA
ggplot(data = dataset, aes(x = EA)) +
  geom_histogram(aes(y = ..density.., fill = ..count..)) +
  scale_fill_gradient(low = "#DCDCDC", high = "#7C7C7C") +
  stat_function(fun = dnorm, colour = "firebrick",
                args = list(mean = mean(dataset$EA),
                            sd = sd(dataset$EA)))

qqnorm(dataset$EA, pch=19, col = "gray50")
qqline(dataset$EA)

shapiro.test(x = dataset$EA)

# EAw
ggplot(data = dataset, aes(x = EAw)) +
  geom_histogram(aes(y = ..density.., fill = ..count..)) +
  scale_fill_gradient(low = "#DCDCDC", high = "#7C7C7C") +
  stat_function(fun = dnorm, colour = "firebrick",
                args = list(mean = mean(dataset$EAw),
                            sd = sd(dataset$EAw)))

qqnorm(dataset$EAw, pch=19, col = "gray50")
qqline(dataset$EAw)

shapiro.test(x = dataset$EAw)

# EAs
ggplot(data = dataset, aes(x = EAs)) +
  geom_histogram(aes(y = ..density.., fill = ..count..)) +
  scale_fill_gradient(low = "#DCDCDC", high = "#7C7C7C") +
  stat_function(fun = dnorm, colour = "firebrick",
                args = list(mean = mean(dataset$EAs),
                            sd = sd(dataset$EAs)))

qqnorm(dataset$EAs, pch=19, col = "gray50")
qqline(dataset$EAs)

shapiro.test(x = dataset$EAs)
