# Supplementary material for: Effect of climatic oscillations on small pelagic fisheries and its economic profit in the Gulf of Cadiz
Source: Int J Biometeorol. 2021 Nov 27;66(3):613–26. doi: 10.1007/s00484-021-02223-9 (PMC8850237; doi:10.1007/s00484-021-02223-9)
Supplement: Supplementary file 4 — Supplementary file4 (ZIP 75 KB) [file 484_2021_2223_MOESM4_ESM.zip › Modelo_PIL-Clima.R]

##########################

# Modelo lineal Desc_PIL 
# con índices climáticos

##########################
library(psych)
library(GGally)
library(car)
library(ggplot2)
library(gridExtra)
library(dplyr)
library(corrplot)
library(lmtest)
library(corrgram)

dataset=read.table("dataset.txt", header = T)

# Colinearidad (Correlaciones globales)
round(cor(x = dataset, method = "pearson"),3)

# Las correlaciones visuales serán realizadas en PAST debido a la alta carga de variables explicativas.

# Modelo 0: Con la variable explicativa que mayor correlación tiene con la respuesta.
m.000 <- lm(Desc_PIL~NAOw1, data=dataset)
summary(m.000) # R2aj = 0.1438
AIC(m.000)

# Ahora probamos 1 por 1 con agregándole cada variable y vemos con cual mejora más.
# (Las variables con alta correlación con la primera no serán incluídas).
m.001 <- lm(Desc_PIL~NAOw1+NAO, data=dataset)
m.002 <- lm(Desc_PIL~NAOw1+NAO1, data=dataset)
m.003 <- lm(Desc_PIL~NAOw1+NAOw, data=dataset)
m.004 <- lm(Desc_PIL~NAOw1+NAOs, data=dataset)
m.005 <- lm(Desc_PIL~NAOw1+NAOs1, data=dataset)
m.006 <- lm(Desc_PIL~NAOw1+AO, data=dataset)
m.007 <- lm(Desc_PIL~NAOw1+AO1, data=dataset)
m.008 <- lm(Desc_PIL~NAOw1+AOw, data=dataset)
m.009 <- lm(Desc_PIL~NAOw1+AOs, data=dataset)
m.010 <- lm(Desc_PIL~NAOw1+AOs1, data=dataset)
m.011 <- lm(Desc_PIL~NAOw1+EA, data=dataset)
m.012 <- lm(Desc_PIL~NAOw1+EA1, data=dataset)
m.013 <- lm(Desc_PIL~NAOw1+EAw, data=dataset)
m.014 <- lm(Desc_PIL~NAOw1+EAw1, data=dataset)
m.015 <- lm(Desc_PIL~NAOw1+EAs, data=dataset)
m.016 <- lm(Desc_PIL~NAOw1+EAs, data=dataset)

AIC(m.001,
    m.002,
    m.003,
    m.004,
    m.005,
    m.006,
    m.007,
    m.008,
    m.009,
    m.010,
    m.011,
    m.012,
    m.013,
    m.014,
    m.015,
    m.016)

summary(m.004)
summary(m.003)
summary(m.008)
summary(m.002)
summary(m.007)

# Nos quedamos con el m.004

m.017 <-lm(Desc_PIL~NAOw1+NAOs+NAO, data=dataset)
m.018 <-lm(Desc_PIL~NAOw1+NAOs+NAO1, data=dataset)
m.019 <-lm(Desc_PIL~NAOw1+NAOs+NAOw, data=dataset)
m.020 <-lm(Desc_PIL~NAOw1+NAOs+NAOs1, data=dataset)
m.021 <-lm(Desc_PIL~NAOw1+NAOs+AO, data=dataset)
m.022 <-lm(Desc_PIL~NAOw1+NAOs+AO1, data=dataset)
m.023 <-lm(Desc_PIL~NAOw1+NAOs+AOw, data=dataset)
m.024 <-lm(Desc_PIL~NAOw1+NAOs+AOs, data=dataset)
m.025 <-lm(Desc_PIL~NAOw1+NAOs+AOs1, data=dataset)
m.026 <-lm(Desc_PIL~NAOw1+NAOs+EA, data=dataset)
m.027 <-lm(Desc_PIL~NAOw1+NAOs+EA1, data=dataset)
m.028 <-lm(Desc_PIL~NAOw1+NAOs+EAw, data=dataset)
m.029 <-lm(Desc_PIL~NAOw1+NAOs+EAw1, data=dataset)
m.030 <-lm(Desc_PIL~NAOw1+NAOs+EAs, data=dataset)
m.031 <-lm(Desc_PIL~NAOw1+NAOs+EAs1, data=dataset)

AIC(m.017,
    m.018,
    m.019,
    m.020,
    m.021,
    m.022,
    m.023,
    m.024,
    m.025,
    m.026,
    m.027,
    m.028,
    m.029,
    m.030,
    m.031)

# El modelo m.024 es el que mejora. Después el m.031 y luego el m.019.

summary(m.024)
summary(m.031)
summary(m.019)

m.032 <-lm(Desc_PIL~NAOw1+NAOs+AOs+NAO, data=dataset)
m.033 <-lm(Desc_PIL~NAOw1+NAOs+AOs+NAO1, data=dataset)
m.034 <-lm(Desc_PIL~NAOw1+NAOs+AOs+NAOw, data=dataset)
m.035 <-lm(Desc_PIL~NAOw1+NAOs+AOs+NAOs1, data=dataset)
m.036 <-lm(Desc_PIL~NAOw1+NAOs+AOs+AO, data=dataset)
m.037 <-lm(Desc_PIL~NAOw1+NAOs+AOs+AO1, data=dataset)
m.038 <-lm(Desc_PIL~NAOw1+NAOs+AOs+AOw, data=dataset)
m.039 <-lm(Desc_PIL~NAOw1+NAOs+AOs+AOs1, data=dataset)
m.040 <-lm(Desc_PIL~NAOw1+NAOs+AOs+EA, data=dataset)
m.041 <-lm(Desc_PIL~NAOw1+NAOs+AOs+EA1, data=dataset)
m.042 <-lm(Desc_PIL~NAOw1+NAOs+AOs+EAw, data=dataset)
m.043 <-lm(Desc_PIL~NAOw1+NAOs+AOs+EAw1, data=dataset)
m.044 <-lm(Desc_PIL~NAOw1+NAOs+AOs+EAs, data=dataset)
m.045 <-lm(Desc_PIL~NAOw1+NAOs+AOs+EAs1, data=dataset)
AIC(m.032,
    m.033,
    m.034,
    m.035,
    m.036,
    m.037,
    m.038,
    m.039,
    m.040,
    m.041,
    m.042,
    m.043,
    m.044,
    m.045)

# El modelo que mejor funciona es el m.045 (1053.143), luego el m.033(1054.406) 
summary(m.045)
summary(m.033)

m.047 <-lm(Desc_PIL~NAOw1+NAOs+AOs+EAs1+NAO, data=dataset)
m.048 <-lm(Desc_PIL~NAOw1+NAOs+AOs+EAs1+NAO1, data=dataset)
m.049 <-lm(Desc_PIL~NAOw1+NAOs+AOs+EAs1+NAOw, data=dataset)
m.050 <-lm(Desc_PIL~NAOw1+NAOs+AOs+EAs1+NAOs1, data=dataset)
m.051 <-lm(Desc_PIL~NAOw1+NAOs+AOs+EAs1+AO, data=dataset)
m.052 <-lm(Desc_PIL~NAOw1+NAOs+AOs+EAs1+AO1, data=dataset)
m.053 <-lm(Desc_PIL~NAOw1+NAOs+AOs+EAs1+AOw, data=dataset)
m.054 <-lm(Desc_PIL~NAOw1+NAOs+AOs+EAs1+AOs1, data=dataset)
m.055 <-lm(Desc_PIL~NAOw1+NAOs+AOs+EAs1+EA, data=dataset)
m.056 <-lm(Desc_PIL~NAOw1+NAOs+AOs+EAs1+EAw, data=dataset)
m.057 <-lm(Desc_PIL~NAOw1+NAOs+AOs+EAs1+EAw1, data=dataset)
m.058 <-lm(Desc_PIL~NAOw1+NAOs+AOs+EAs1+EAs, data=dataset)
AIC(m.047,
    m.048,
    m.049,
    m.050,
    m.051,
    m.052,
    m.053,
    m.054,
    m.055,
    m.056,
    m.057,
    m.058)

# Los que mejoran son el m.047 (1052.667) y el m.049 (1052.882)
summary(m.047)
summary(m.049)

# Nos quedamos con el m.047, pero, aunque la ultima variable introducida (NAO) mejora el modelo,
# no es significante. Véase que hace más significante a las demás variables que la introducida
# en el segundo mejor modelo.

m.048 <-lm(Desc_PIL~NAOw1+NAOs+AOs+EAs1+NAO+NAO1, data=dataset)
m.049 <-lm(Desc_PIL~NAOw1+NAOs+AOs+EAs1+NAO+NAOw, data=dataset)
m.050 <-lm(Desc_PIL~NAOw1+NAOs+AOs+EAs1+NAO+NAOs1, data=dataset)
m.051 <-lm(Desc_PIL~NAOw1+NAOs+AOs+EAs1+NAO+AO1, data=dataset)
m.052 <-lm(Desc_PIL~NAOw1+NAOs+AOs+EAs1+NAO+AOw, data=dataset)
m.053 <-lm(Desc_PIL~NAOw1+NAOs+AOs+EAs1+NAO+AOs1, data=dataset)
m.054 <-lm(Desc_PIL~NAOw1+NAOs+AOs+EAs1+NAO+EA, data=dataset)
m.055 <-lm(Desc_PIL~NAOw1+NAOs+AOs+EAs1+NAO+EAw, data=dataset)
m.056 <-lm(Desc_PIL~NAOw1+NAOs+AOs+EAs1+NAO+EAw1, data=dataset)
m.057 <-lm(Desc_PIL~NAOw1+NAOs+AOs+EAs1+NAO+EAs, data=dataset)
AIC(m.048,
    m.049,
    m.050,
    m.051,
    m.052,
    m.053,
    m.054,
    m.055,
    m.056,
    m.057)

summary(m.048)
summary(m.049)
summary(m.050)
summary(m.051)
summary(m.052)
summary(m.053)
summary(m.054)
summary(m.055)
summary(m.056)
summary(m.057)

# No mejora el modelo al añadir ninguna variable más, por lo que vamos a proceder a estudiar los residuos,
# del mejor modelo encontrado, el m.047

summary(m.047)
# Validación de las condiciones para la regresión múltiple lineal


plot1 <- ggplot(data = dataset, aes(NAOw1, m.047$residuals)) +
  geom_point() + geom_smooth(color = "firebrick") + geom_hline(yintercept = 0) +
  theme_bw()
plot2 <- ggplot(data = dataset, aes(NAOs, m.047$residuals)) +
  geom_point() + geom_smooth(color = "firebrick") + geom_hline(yintercept = 0) +
  theme_bw()
plot3 <- ggplot(data = dataset, aes(AOs, m.047$residuals)) +
  geom_point() + geom_smooth(color = "firebrick") + geom_hline(yintercept = 0) +
  theme_bw()
plot4 <- ggplot(data = dataset, aes(EAs1, m.047$residuals)) +
  geom_point() + geom_smooth(color = "firebrick") + geom_hline(yintercept = 0) +
  theme_bw()
plot5 <- ggplot(data = dataset, aes(NAO, m.047$residuals)) +
  geom_point() + geom_smooth(color = "firebrick") + geom_hline(yintercept = 0) +
  theme_bw()
grid.arrange(plot1, plot2, plot3, plot4, plot5)

qqnorm(m.047$residuals)
qqline(m.047$residuals)

shapiro.test(m.047$residuals)


# Homocedasticidad de los residuos

ggplot(data = dataset, aes(m.047$fitted.values, m.047$residuals)) +
  geom_point() +
  geom_smooth(color = "firebrick", se = FALSE) +
  geom_hline(yintercept = 0) +
  theme_bw()

bptest(m.047) # No hay evidencias de falta de homocedasticidad.

par(mfrow = c(1, 1))
corrplot(cor(dplyr::select(dataset, NAOw1, NAOs, AOs, EAs1, NAO)),
         method = "number", tl.col = "black")


vif(m.047) # Si FIV>10 entonces la multicolinealidad es muy alta (wikipedia, FIV). No lo hay.

# Autocorrelación

dwt(m.047, alternative = "two.sided") # Se acepta la hipótesis nula de que no existe autocorrelación

# Identificación de posibles valores atípicos o influyentes

dataset$studentized_residual <- rstudent(m.047)
ggplot(data = dataset, aes(x = predict(m.047), y = abs(studentized_residual))) +
  geom_hline(yintercept = 3, color = "grey", linetype = "dashed") +
  # se identifican en rojo observaciones con residuos estandarizados absolutos > 3
  geom_point(aes(color = ifelse(abs(studentized_residual) > 3, 'red', 'black'))) +
  scale_color_identity() +
  labs(title = "Distribución de los residuos studentized",
       x = "predicción modelo") + 
  theme_bw() + theme(plot.title = element_text(hjust = 0.5))

which(abs(dataset$studentized_residual) > 3) # No se identifica ninguna observación atípica.

summary(influence.measures(m.047))

influencePlot(m.047)

# Estudios más exhaustivos consistirían en rehacer el modelo sin las observaciones y ver el impacto.

# El modelo final se queda de la forma:
summary(m.047)
confint(m.047, level=0.95) # Intervalos de confianza 95%
# Descargas de sardina = 7994221 - 1418458*NAOw1 + 2663768*NAOs - 2642191*AOs + 1126978*EAs1 - 1444870*NAO
