# Supplementary material for: Effect of climatic oscillations on small pelagic fisheries and its economic profit in the Gulf of Cadiz
Source: Int J Biometeorol. 2021 Nov 27;66(3):613–26. doi: 10.1007/s00484-021-02223-9 (PMC8850237; doi:10.1007/s00484-021-02223-9)
Supplement: Supplementary file 4 — Supplementary file4 (ZIP 75 KB) [file 484_2021_2223_MOESM4_ESM.zip › Modelo_PIL_me.R]

##########################

# Modelo Desc_PIL
# con índices climáticos
# Dataset: Media estacional

##########################
library(psych)
library(GGally)
library(car)
library(ggplot2)
library(gridExtra)
library(dplyr)
library(corrplot)
library(lmtest)
library(corrgram)
library(MuMIn)
library(modEvA) # Calcula la devianza de los GLM
library(mgcv) # Permite crear modelos GAM
library(univariateML) # Compara los AICc de las variable respuesta
library(tidyverse)

setwd("~/Desktop/R")
dataset=read.table("dataset_me.txt", header = T)

# Colinearidad numérica
round(cor(x = dataset, method = "pearson"),3) # Normalidad -> Pearson

# Las correlaciones visuales serán realizadas en PAST debido a la alta carga de variables explicativas.

-----------------------------------------------------------------------------
  # 1.- Utilizando modelo lineal
  -----------------------------------------------------------------------------
  
  
# Modelo con cada variable ambiental (NAO, AO y EA) más correlacionada con la respuesta
lm.001 <- lm(Desc_PIL~NAO, data=dataset)
lm.002 <- lm(Desc_PIL~NAO_sq, data=dataset)
lm.003 <- lm(Desc_PIL~NAO_cb, data=dataset)
lm.004 <- lm(Desc_PIL~NAO1, data=dataset)
lm.005 <- lm(Desc_PIL~NAO1_sq, data=dataset)
lm.006 <- lm(Desc_PIL~NAO1_cb, data=dataset)
lm.007 <- lm(Desc_PIL~NAO2, data=dataset)
lm.008 <- lm(Desc_PIL~NAO2_sq, data=dataset)
lm.009 <- lm(Desc_PIL~NAO2_cb, data=dataset)
lm.010 <- lm(Desc_PIL~NAO3, data=dataset)
lm.011 <- lm(Desc_PIL~NAO3_sq, data=dataset)
lm.012 <- lm(Desc_PIL~NAO3_cb, data=dataset)
lm.013 <- lm(Desc_PIL~NAOw, data=dataset)
lm.014 <- lm(Desc_PIL~NAOw_sq, data=dataset)
lm.015 <- lm(Desc_PIL~NAOw_cb, data=dataset)
lm.016 <- lm(Desc_PIL~NAOw1, data=dataset)
lm.017 <- lm(Desc_PIL~NAOw1_sq, data=dataset)
lm.018 <- lm(Desc_PIL~NAOw1_cb, data=dataset)
lm.019 <- lm(Desc_PIL~NAOw2, data=dataset)
lm.020 <- lm(Desc_PIL~NAOw2_sq, data=dataset)
lm.021 <- lm(Desc_PIL~NAOw2_cb, data=dataset)
lm.022 <- lm(Desc_PIL~NAOw3, data=dataset)
lm.023 <- lm(Desc_PIL~NAOw3_sq, data=dataset)
lm.024 <- lm(Desc_PIL~NAOw3_cb, data=dataset)
lm.025 <- lm(Desc_PIL~NAOs, data=dataset)
lm.026 <- lm(Desc_PIL~NAOs_sq, data=dataset)
lm.027 <- lm(Desc_PIL~NAOs_cb, data=dataset)
lm.028 <- lm(Desc_PIL~NAOs1, data=dataset)
lm.029 <- lm(Desc_PIL~NAOs1_sq, data=dataset)
lm.030 <- lm(Desc_PIL~NAOs1_cb, data=dataset)
lm.031 <- lm(Desc_PIL~NAOs2, data=dataset)
lm.032 <- lm(Desc_PIL~NAOs2_sq, data=dataset)
lm.033 <- lm(Desc_PIL~NAOs2_cb, data=dataset)
lm.034 <- lm(Desc_PIL~NAOs3, data=dataset)
lm.035 <- lm(Desc_PIL~NAOs3_sq, data=dataset)
lm.036 <- lm(Desc_PIL~NAOs3_cb, data=dataset)

AICc(lm.001,
     lm.002,
     lm.003,
     lm.004,
     lm.005,
     lm.006,
     lm.007,
     lm.008,
     lm.009,
     lm.010,
     lm.011,
     lm.012,
     lm.013,
     lm.014,
     lm.015,
     lm.016,
     lm.017,
     lm.018,
     lm.019,
     lm.020,
     lm.021,
     lm.022,
     lm.023,
     lm.024,
     lm.025,
     lm.026,
     lm.027,
     lm.028,
     lm.029,
     lm.030,
     lm.031,
     lm.032,
     lm.033,
     lm.034,
     lm.035,
     lm.036)

summary(lm.016) # El mejor modelo es el lm.016 (NAOw1)

# Búsqueda de la variable AO que mejor se ajusta al modelo

lm.037 <- lm(Desc_PIL~NAOw1+AO, data=dataset)
lm.038 <- lm(Desc_PIL~NAOw1+AO_sq, data=dataset)
lm.039 <- lm(Desc_PIL~NAOw1+AO_cb, data=dataset)
lm.040 <- lm(Desc_PIL~NAOw1+AO1, data=dataset)
lm.041 <- lm(Desc_PIL~NAOw1+AO1_sq, data=dataset)
lm.042 <- lm(Desc_PIL~NAOw1+AO1_cb, data=dataset)
lm.043 <- lm(Desc_PIL~NAOw1+AO2, data=dataset)
lm.044 <- lm(Desc_PIL~NAOw1+AO2_sq, data=dataset)
lm.045 <- lm(Desc_PIL~NAOw1+AO2_cb, data=dataset)
lm.046 <- lm(Desc_PIL~NAOw1+AO3, data=dataset)
lm.047 <- lm(Desc_PIL~NAOw1+AO3_sq, data=dataset)
lm.048 <- lm(Desc_PIL~NAOw1+AO3_cb, data=dataset)
lm.049 <- lm(Desc_PIL~NAOw1+AOw, data=dataset)
lm.050 <- lm(Desc_PIL~NAOw1+AOw_sq, data=dataset)
lm.051 <- lm(Desc_PIL~NAOw1+AOw_cb, data=dataset)
lm.052 <- lm(Desc_PIL~NAOw1+AOw1, data=dataset)
lm.053 <- lm(Desc_PIL~NAOw1+AOw1_sq, data=dataset)
lm.054 <- lm(Desc_PIL~NAOw1+AOw1_cb, data=dataset)
lm.055 <- lm(Desc_PIL~NAOw1+AOw2, data=dataset)
lm.056 <- lm(Desc_PIL~NAOw1+AOw2_sq, data=dataset)
lm.057 <- lm(Desc_PIL~NAOw1+AOw2_cb, data=dataset)
lm.058 <- lm(Desc_PIL~NAOw1+AOw3, data=dataset)
lm.059 <- lm(Desc_PIL~NAOw1+AOw3_sq, data=dataset)
lm.060 <- lm(Desc_PIL~NAOw1+AOw3_cb, data=dataset)
lm.061 <- lm(Desc_PIL~NAOw1+AOs, data=dataset)
lm.062 <- lm(Desc_PIL~NAOw1+AOs_sq, data=dataset)
lm.063 <- lm(Desc_PIL~NAOw1+AOs_cb, data=dataset)
lm.064 <- lm(Desc_PIL~NAOw1+AOs1, data=dataset)
lm.065 <- lm(Desc_PIL~NAOw1+AOs1_sq, data=dataset)
lm.066 <- lm(Desc_PIL~NAOw1+AOs1_cb, data=dataset)
lm.067 <- lm(Desc_PIL~NAOw1+AOs2, data=dataset)
lm.068 <- lm(Desc_PIL~NAOw1+AOs2_sq, data=dataset)
lm.069 <- lm(Desc_PIL~NAOw1+AOs2_cb, data=dataset)
lm.070 <- lm(Desc_PIL~NAOw1+AOs3, data=dataset)
lm.071 <- lm(Desc_PIL~NAOw1+AOs3_sq, data=dataset)
lm.072 <- lm(Desc_PIL~NAOw1+AOs3_cb, data=dataset)

AICc(lm.016,
     lm.037,
     lm.038,
     lm.039,
     lm.040,
     lm.041,
     lm.042,
     lm.043,
     lm.044,
     lm.045,
     lm.046,
     lm.047,
     lm.048,
     lm.049,
     lm.050,
     lm.051,
     lm.052,
     lm.053,
     lm.054,
     lm.055,
     lm.056,
     lm.057,
     lm.058,
     lm.059,
     lm.060,
     lm.061,
     lm.062,
     lm.063,
     lm.064,
     lm.065,
     lm.066,
     lm.067,
     lm.068,
     lm.069,
     lm.070,
     lm.071,
     lm.072)

# Ninguna variable AO mejora el modelo.

# Búsqueda de la variable EA que mejor se ajusta al modelo

lm.073 <- lm(Desc_PIL~NAOw1+EA, data=dataset)
lm.074 <- lm(Desc_PIL~NAOw1+EA_sq, data=dataset)
lm.075 <- lm(Desc_PIL~NAOw1+EA_cb, data=dataset)
lm.076 <- lm(Desc_PIL~NAOw1+EA1, data=dataset)
lm.077 <- lm(Desc_PIL~NAOw1+EA1_sq, data=dataset)
lm.078 <- lm(Desc_PIL~NAOw1+EA1_cb, data=dataset)
lm.079 <- lm(Desc_PIL~NAOw1+EA2, data=dataset)
lm.080 <- lm(Desc_PIL~NAOw1+EA2_sq, data=dataset)
lm.081 <- lm(Desc_PIL~NAOw1+EA2_cb, data=dataset)
lm.082 <- lm(Desc_PIL~NAOw1+EA3, data=dataset)
lm.083 <- lm(Desc_PIL~NAOw1+EA3_sq, data=dataset)
lm.084 <- lm(Desc_PIL~NAOw1+EA3_cb, data=dataset)
lm.085 <- lm(Desc_PIL~NAOw1+EAw, data=dataset)
lm.086 <- lm(Desc_PIL~NAOw1+EAw_sq, data=dataset)
lm.087 <- lm(Desc_PIL~NAOw1+EAw_cb, data=dataset)
lm.088 <- lm(Desc_PIL~NAOw1+EAw1, data=dataset)
lm.089 <- lm(Desc_PIL~NAOw1+EAw1_sq, data=dataset)
lm.090 <- lm(Desc_PIL~NAOw1+EAw1_cb, data=dataset)
lm.091 <- lm(Desc_PIL~NAOw1+EAw2, data=dataset)
lm.092 <- lm(Desc_PIL~NAOw1+EAw2_sq, data=dataset)
lm.093 <- lm(Desc_PIL~NAOw1+EAw2_cb, data=dataset)
lm.094 <- lm(Desc_PIL~NAOw1+EAw3, data=dataset)
lm.095 <- lm(Desc_PIL~NAOw1+EAw3_sq, data=dataset)
lm.096 <- lm(Desc_PIL~NAOw1+EAw3_cb, data=dataset)
lm.097 <- lm(Desc_PIL~NAOw1+EAs, data=dataset)
lm.098 <- lm(Desc_PIL~NAOw1+EAs_sq, data=dataset)
lm.099 <- lm(Desc_PIL~NAOw1+EAs_cb, data=dataset)
lm.100 <- lm(Desc_PIL~NAOw1+EAs1, data=dataset)
lm.101 <- lm(Desc_PIL~NAOw1+EAs1_sq, data=dataset)
lm.102 <- lm(Desc_PIL~NAOw1+EAs1_cb, data=dataset)
lm.103 <- lm(Desc_PIL~NAOw1+EAs2, data=dataset)
lm.104 <- lm(Desc_PIL~NAOw1+EAs2_sq, data=dataset)
lm.105 <- lm(Desc_PIL~NAOw1+EAs2_cb, data=dataset)
lm.106 <- lm(Desc_PIL~NAOw1+EAs3, data=dataset)
lm.107 <- lm(Desc_PIL~NAOw1+EAs3_sq, data=dataset)
lm.108 <- lm(Desc_PIL~NAOw1+EAs3_cb, data=dataset)

AICc(lm.016,
     lm.073,
     lm.074,
     lm.075,
     lm.076,
     lm.077,
     lm.078,
     lm.079,
     lm.080,
     lm.081,
     lm.082,
     lm.083,
     lm.084,
     lm.085,
     lm.086,
     lm.087,
     lm.088,
     lm.089,
     lm.090,
     lm.091,
     lm.092,
     lm.093,
     lm.094,
     lm.095,
     lm.096,
     lm.097,
     lm.098,
     lm.099,
     lm.100,
     lm.101,
     lm.102,
     lm.103,
     lm.104,
     lm.105,
     lm.106,
     lm.107,
     lm.108)

# Ninguna variable EA mejora el modelo

# VALIDACIÓN DE LAS CONDICIONES PARA LA REGRESIÓN MÚLTIPLE LINEAL
par(mfrow = c(2, 2))
plot(lm.016)
plot1 <- ggplot(data = dataset, aes(NAOw1, lm.016$residuals)) +
  geom_point() + geom_smooth(color = "firebrick") + geom_hline(yintercept = 0) +
  theme_bw()
grid.arrange(plot1)


# Normalidad de los residuos
par(mfrow = c(1, 1))
qqnorm(lm.016$residuals)
qqline(lm.016$residuals)
shapiro.test(lm.016$residuals)

# Homocedasticidad de los residuos (varianza constante)
ggplot(data = dataset, aes(lm.016$fitted.values, lm.016$residuals)) +
  geom_point() +
  geom_smooth(color = "firebrick", se = FALSE) +
  geom_hline(yintercept = 0) +
  theme_bw()
bptest(lm.016) # No hay evidencias de falta de homocedasticidad.

# Linealidad entre variable respuesta y explicativas
corrplot(cor(dplyr::select(dataset, Desc_PIL, NAOw1)),
         method = "number", tl.col = "black")


# Independencia (Autocorrelación) de los residuos. Mediante la prueba de Durbin Watson.
# Si el valor del estadístico Durbin Watson (DW) está próximo a 2 entonces los residuos 
# no están autocorrelacionados. Si su valor es 0 hay autocorrelación perfecta positiva. 
# Si tiene un valor de 4 existe autocorrelación perfecta negativa.
dwtest(lm.016, alternative = "two.sided") # Residuos autocorrelacionados!!

# Identificación de posibles valores atípicos o influyentes
dataset$studentized_residual <- rstudent(lm.016)
ggplot(data = dataset, aes(x = predict(lm.016), y = abs(studentized_residual))) +
  geom_hline(yintercept = 3, color = "grey", linetype = "dashed") +
  # se identifican en rojo observaciones con residuos estandarizados absolutos > 3
  geom_point(aes(color = ifelse(abs(studentized_residual) > 3, 'red', 'black'))) +
  scale_color_identity() +
  labs(title = "Distribución de los residuos studentized",
       x = "predicción modelo") + 
  theme_bw() + theme(plot.title = element_text(hjust = 0.5))

which(abs(dataset$studentized_residual) > 3) # No se identifica ninguna observación atípica.

summary(influence.measures(lm.016))

influencePlot(lm.016)
# Estudios más exhaustivos consistirían en rehacer el modelo sin las observaciones y ver el impacto.


# El modelo final se queda de la forma:
summary(lm.016)
AICc(lm.016)
# Descargas de sardina (toneladas) = 8176.1 - -1954.4*NAOw1 - 403.2*EAs1

confint(lm.103, level=0.95) # Intervalos de confianza 95%

-----------------------------------------------------------------------------
  # 2.- Utilizando GLM
  -----------------------------------------------------------------------------
# Búsqueda de la distribución a la que más se ajustade la variable aleatoria
  
# Se comparan únicamente las distribuciones con un dominio [0, +inf)
  comparacion_aicc <- AICc(
    mlbetapr(dataset$Desc_PIL),
    mlexp(dataset$Desc_PIL),
    mlinvgamma(dataset$Desc_PIL),
    mlgamma(dataset$Desc_PIL),
    mllnorm(dataset$Desc_PIL),
    mlrayleigh(dataset$Desc_PIL),
    mlinvgauss(dataset$Desc_PIL),
    mlweibull(dataset$Desc_PIL),
    mlinvweibull(dataset$Desc_PIL),
    mllgamma(dataset$Desc_PIL))
comparacion_aicc %>% rownames_to_column(var = "distribucion") %>% arrange(AICc)

comparacion_bic <- BIC(
  mlbetapr(dataset$Desc_PIL),
  mlexp(dataset$Desc_PIL),
  mlinvgamma(dataset$Desc_PIL),
  mlgamma(dataset$Desc_PIL),
  mllnorm(dataset$Desc_PIL),
  mlrayleigh(dataset$Desc_PIL),
  mlinvgauss(dataset$Desc_PIL),
  mlweibull(dataset$Desc_PIL),
  mlinvweibull(dataset$Desc_PIL),
  mllgamma(dataset$Desc_PIL))
comparacion_bic %>% rownames_to_column(var = "distribucion") %>% arrange(BIC) 
# Parece que la distribución que más se ajusta es la gamma
# La distribución gamma se ajusta bastante bien a datos continuos positivos.

# Modelo con cada variable ambiental (NAO, AO y EA) más correlacionada con la respuesta

glm.001 <- glm(Desc_PIL~NAO,
               family = Gamma(link = "identity"), data=dataset)
glm.002 <- glm(Desc_PIL~NAO_sq,
               family = Gamma(link = "identity"), data=dataset)
glm.003 <- glm(Desc_PIL~NAO_cb, 
               family = Gamma(link = "identity"), data=dataset)
glm.004 <- glm(Desc_PIL~NAO1, 
               family = Gamma(link = "identity"), data=dataset)
glm.005 <- glm(Desc_PIL~NAO1_sq,
               family = Gamma(link = "identity"), data=dataset)
glm.006 <- glm(Desc_PIL~NAO1_cb,
               family = Gamma(link = "identity"), data=dataset)
glm.007 <- glm(Desc_PIL~NAO2, 
               family = Gamma(link = "identity"), data=dataset)
glm.008 <- glm(Desc_PIL~NAO2_sq, 
               family = Gamma(link = "identity"), data=dataset)
glm.009 <- glm(Desc_PIL~NAO2_cb,
               family = Gamma(link = "identity"), data=dataset)
glm.010 <- glm(Desc_PIL~NAO3,
               family = Gamma(link = "identity"), data=dataset)
glm.011 <- glm(Desc_PIL~NAO3_sq, 
               family = Gamma(link = "identity"), data=dataset)
glm.012 <- glm(Desc_PIL~NAO3_cb,
               family = Gamma(link = "identity"), data=dataset)
glm.013 <- glm(Desc_PIL~NAOw,
               family = Gamma(link = "identity"), data=dataset)
glm.014 <- glm(Desc_PIL~NAOw_sq,
               family = Gamma(link = "identity"), data=dataset)
glm.015 <- glm(Desc_PIL~NAOw_cb, 
               family = Gamma(link = "identity"), data=dataset)
glm.016 <- glm(Desc_PIL~NAOw1,
               family = Gamma(link = "identity"), data=dataset)
glm.017 <- glm(Desc_PIL~NAOw1_sq, 
               family = Gamma(link = "identity"), data=dataset)
glm.018 <- glm(Desc_PIL~NAOw1_cb,
               family = Gamma(link = "identity"), data=dataset)
glm.019 <- glm(Desc_PIL~NAOw2, 
               family = Gamma(link = "identity"), data=dataset)
glm.020 <- glm(Desc_PIL~NAOw2_sq,
               family = Gamma(link = "identity"), data=dataset)
glm.021 <- glm(Desc_PIL~NAOw2_cb, 
               family = Gamma(link = "identity"), data=dataset)
glm.022 <- glm(Desc_PIL~NAOw3,
               family = Gamma(link = "identity"), data=dataset)
glm.023 <- glm(Desc_PIL~NAOw3_sq, 
               family = Gamma(link = "identity"), data=dataset)
glm.024 <- glm(Desc_PIL~NAOw3_cb,
               family = Gamma(link = "identity"), data=dataset)
glm.025 <- glm(Desc_PIL~NAOs, 
               family = Gamma(link = "identity"), data=dataset)
glm.026 <- glm(Desc_PIL~NAOs_sq,
               family = Gamma(link = "identity"), data=dataset)
glm.027 <- glm(Desc_PIL~NAOs_cb, 
               family = Gamma(link = "identity"), data=dataset)
glm.028 <- glm(Desc_PIL~NAOs1,
               family = Gamma(link = "identity"), data=dataset)
glm.029 <- glm(Desc_PIL~NAOs1_sq,
               family = Gamma(link = "identity"), data=dataset)
glm.030 <- glm(Desc_PIL~NAOs1_cb,
               family = Gamma(link = "identity"), data=dataset)
glm.031 <- glm(Desc_PIL~NAOs2, 
               family = Gamma(link = "identity"), data=dataset)
glm.032 <- glm(Desc_PIL~NAOs2_sq,
               family = Gamma(link = "identity"), data=dataset)
glm.033 <- glm(Desc_PIL~NAOs2_cb, 
               family = Gamma(link = "identity"), data=dataset)
glm.034 <- glm(Desc_PIL~NAOs3,
               family = Gamma(link = "identity"), data=dataset)
glm.035 <- glm(Desc_PIL~NAOs3_sq, 
               family = Gamma(link = "identity"), data=dataset)
glm.036 <- glm(Desc_PIL~NAOs3_cb,
               family = Gamma(link = "identity"), data=dataset)

AICc(glm.001,
     glm.002,
     glm.003,
     glm.004,
     glm.005,
     glm.006,
     glm.007,
     glm.008,
     glm.009,
     glm.010,
     glm.011,
     glm.012,
     glm.013,
     glm.014,
     glm.015,
     glm.016,
     glm.017,
     glm.018,
     glm.019,
     glm.020,
     glm.021,
     glm.022,
     glm.023,
     glm.024,
     glm.025,
     glm.026,
     glm.027,
     glm.028,
     glm.029,
     glm.030,
     glm.031,
     glm.032,
     glm.033,
     glm.034,
     glm.035,
     glm.036)

summary(glm.013)

# Búsqueda de la variable AO que mejor se ajusta al modelo
glm.037 <- glm(Desc_PIL~NAOw+AO,
               family = Gamma(link = "identity"), data=dataset)
glm.038 <- glm(Desc_PIL~NAOw+AO_sq,
               family = Gamma(link = "identity"), data=dataset)
glm.039 <- glm(Desc_PIL~NAOw+AO_cb,
               family = Gamma(link = "identity"), data=dataset)
glm.040 <- glm(Desc_PIL~NAOw+AO1,
               family = Gamma(link = "identity"), data=dataset)
glm.041 <- glm(Desc_PIL~NAOw+AO1_sq,
               family = Gamma(link = "identity"), data=dataset)
glm.042 <- glm(Desc_PIL~NAOw+AO1_cb,
               family = Gamma(link = "identity"), data=dataset)
glm.043 <- glm(Desc_PIL~NAOw+AO2,
               family = Gamma(link = "identity"), data=dataset)
glm.044 <- glm(Desc_PIL~NAOw+AO2_sq,
               family = Gamma(link = "identity"), data=dataset)
glm.045 <- glm(Desc_PIL~NAOw+AO2_cb,
               family = Gamma(link = "identity"), data=dataset)
glm.046 <- glm(Desc_PIL~NAOw+AO3,
               family = Gamma(link = "identity"), data=dataset)
glm.047 <- glm(Desc_PIL~NAOw+AO3_sq,
               family = Gamma(link = "identity"), data=dataset)
glm.048 <- glm(Desc_PIL~NAOw+AO3_cb,
               family = Gamma(link = "identity"), data=dataset)
glm.049 <- glm(Desc_PIL~NAOw+AOw,
               family = Gamma(link = "identity"), data=dataset)
glm.050 <- glm(Desc_PIL~NAOw+AOw_sq,
               family = Gamma(link = "identity"), data=dataset)
glm.051 <- glm(Desc_PIL~NAOw+AOw_cb,
               family = Gamma(link = "identity"), data=dataset)
glm.052 <- glm(Desc_PIL~NAOw+AOw1,
               family = Gamma(link = "identity"), data=dataset)
glm.053 <- glm(Desc_PIL~NAOw+AOw1_sq,
               family = Gamma(link = "identity"), data=dataset)
glm.054 <- glm(Desc_PIL~NAOw+AOw1_cb,
               family = Gamma(link = "identity"), data=dataset)
glm.055 <- glm(Desc_PIL~NAOw+AOw2,
               family = Gamma(link = "identity"), data=dataset)
glm.056 <- glm(Desc_PIL~NAOw+AOw2_sq,
               family = Gamma(link = "identity"), data=dataset)
glm.057 <- glm(Desc_PIL~NAOw+AOw2_cb,
               family = Gamma(link = "identity"), data=dataset)
glm.058 <- glm(Desc_PIL~NAOw+AOw3,
               family = Gamma(link = "identity"), data=dataset)
glm.059 <- glm(Desc_PIL~NAOw+AOw3_sq,
               family = Gamma(link = "identity"), data=dataset)
glm.060 <- glm(Desc_PIL~NAOw+AOw3_cb,
               family = Gamma(link = "identity"), data=dataset)
glm.061 <- glm(Desc_PIL~NAOw+AOs,
               family = Gamma(link = "identity"), data=dataset)
glm.062 <- glm(Desc_PIL~NAOw+AOs_sq,
               family = Gamma(link = "identity"), data=dataset)
glm.063 <- glm(Desc_PIL~NAOw+AOs_cb,
               family = Gamma(link = "identity"), data=dataset)
glm.064 <- glm(Desc_PIL~NAOw+AOs1,
               family = Gamma(link = "identity"), data=dataset)
glm.065 <- glm(Desc_PIL~NAOw+AOs1_sq,
               family = Gamma(link = "identity"), data=dataset)
glm.066 <- glm(Desc_PIL~NAOw+AOs1_cb,
               family = Gamma(link = "identity"), data=dataset)
glm.067 <- glm(Desc_PIL~NAOw+AOs2,
               family = Gamma(link = "identity"), data=dataset)
glm.068 <- glm(Desc_PIL~NAOw+AOs2_sq,
               family = Gamma(link = "identity"), data=dataset)
glm.069 <- glm(Desc_PIL~NAOw+AOs2_cb,
               family = Gamma(link = "identity"), data=dataset)
glm.070 <- glm(Desc_PIL~NAOw+AOs3,
               family = Gamma(link = "identity"), data=dataset)
glm.071 <- glm(Desc_PIL~NAOw+AOs3_sq,
               family = Gamma(link = "identity"), data=dataset)
glm.072 <- glm(Desc_PIL~NAOw+AOs3_cb,
               family = Gamma(link = "identity"), data=dataset)

AICc(glm.013,
     glm.037,
     glm.038,
     glm.039,
     glm.040,
     glm.041,
     glm.042,
     glm.043,
     glm.044,
     glm.045,
     glm.046,
     glm.047,
     glm.048,
     glm.049,
     glm.050,
     glm.051,
     glm.052,
     glm.053,
     glm.054,
     glm.055,
     glm.056,
     glm.057,
     glm.058,
     glm.059,
     glm.060,
     glm.061,
     glm.062,
     glm.063,
     glm.064,
     glm.065,
     glm.066,
     glm.067,
     glm.068,
     glm.069,
     glm.070,
     glm.071,
     glm.072)
# Ninguna variable AO mejora el modelo

# Búsqueda de la variable EA que mejor se ajusta al modelo
glm.073 <- glm(Desc_PIL~NAOw+EA,
               family = Gamma(link = "identity"), data=dataset)
glm.074 <- glm(Desc_PIL~NAOw+EA_sq,
               family = Gamma(link = "identity"), data=dataset)
glm.075 <- glm(Desc_PIL~NAOw+EA_cb,
               family = Gamma(link = "identity"), data=dataset)
glm.076 <- glm(Desc_PIL~NAOw+EA1,
               family = Gamma(link = "identity"), data=dataset)
glm.077 <- glm(Desc_PIL~NAOw+EA1_sq,
               family = Gamma(link = "identity"), data=dataset)
glm.078 <- glm(Desc_PIL~NAOw+EA1_cb,
               family = Gamma(link = "identity"), data=dataset)
glm.079 <- glm(Desc_PIL~NAOw+EA2,
               family = Gamma(link = "identity"), data=dataset)
glm.080 <- glm(Desc_PIL~NAOw+EA2_sq,
               family = Gamma(link = "identity"), data=dataset)
glm.081 <- glm(Desc_PIL~NAOw+EA2_cb,
               family = Gamma(link = "identity"), data=dataset)
glm.082 <- glm(Desc_PIL~NAOw+EA3,
               family = Gamma(link = "identity"), data=dataset)
glm.083 <- glm(Desc_PIL~NAOw+EA3_sq,
               family = Gamma(link = "identity"), data=dataset)
glm.084 <- glm(Desc_PIL~NAOw+EA3_cb,
               family = Gamma(link = "identity"), data=dataset)
glm.085 <- glm(Desc_PIL~NAOw+EAw,
               family = Gamma(link = "identity"), data=dataset)
glm.086 <- glm(Desc_PIL~NAOw+EAw_sq,
               family = Gamma(link = "identity"), data=dataset)
glm.087 <- glm(Desc_PIL~NAOw+EAw_cb,
               family = Gamma(link = "identity"), data=dataset)
glm.088 <- glm(Desc_PIL~NAOw+EAw1,
               family = Gamma(link = "identity"), data=dataset)
glm.089 <- glm(Desc_PIL~NAOw+EAw1_sq,
               family = Gamma(link = "identity"), data=dataset)
glm.090 <- glm(Desc_PIL~NAOw+EAw1_cb,
               family = Gamma(link = "identity"), data=dataset)
glm.091 <- glm(Desc_PIL~NAOw+EAw2,
               family = Gamma(link = "identity"), data=dataset)
glm.092 <- glm(Desc_PIL~NAOw+EAw2_sq,
               family = Gamma(link = "identity"), data=dataset)
glm.093 <- glm(Desc_PIL~NAOw+EAw2_cb,
               family = Gamma(link = "identity"), data=dataset)
glm.094 <- glm(Desc_PIL~NAOw+EAw3,
               family = Gamma(link = "identity"), data=dataset)
glm.095 <- glm(Desc_PIL~NAOw+EAw3_sq,
               family = Gamma(link = "identity"), data=dataset)
glm.096 <- glm(Desc_PIL~NAOw+EAw3_cb,
               family = Gamma(link = "identity"), data=dataset)
glm.097 <- glm(Desc_PIL~NAOw+EAs,
               family = Gamma(link = "identity"), data=dataset)
glm.098 <- glm(Desc_PIL~NAOw+EAs_sq,
               family = Gamma(link = "identity"), data=dataset)
glm.099 <- glm(Desc_PIL~NAOw+EAs_cb,
               family = Gamma(link = "identity"), data=dataset)
glm.100 <- glm(Desc_PIL~NAOw+EAs1,
               family = Gamma(link = "identity"), data=dataset)
glm.101 <- glm(Desc_PIL~NAOw+EAs1_sq,
               family = Gamma(link = "identity"), data=dataset)
glm.102 <- glm(Desc_PIL~NAOw+EAs1_cb,
               family = Gamma(link = "identity"), data=dataset)
glm.103 <- glm(Desc_PIL~NAOw+EAs2,
               family = Gamma(link = "identity"), data=dataset)
glm.104 <- glm(Desc_PIL~NAOw+EAs2_sq,
               family = Gamma(link = "identity"), data=dataset)
glm.105 <- glm(Desc_PIL~NAOw+EAs2_cb,
               family = Gamma(link = "identity"), data=dataset)
glm.106 <- glm(Desc_PIL~NAOw+EAs3,
               family = Gamma(link = "identity"), data=dataset)
glm.107 <- glm(Desc_PIL~NAOw+EAs3_sq,
               family = Gamma(link = "identity"), data=dataset)
glm.108 <- glm(Desc_PIL~NAOw+EAs3_cb,
               family = Gamma(link = "identity"), data=dataset)

AICc(glm.013,
     glm.073,
     glm.074,
     glm.075,
     glm.076,
     glm.077,
     glm.078,
     glm.079,
     glm.080,
     glm.081,
     glm.082,
     glm.083,
     glm.084,
     glm.085,
     glm.086,
     glm.087,
     glm.088,
     glm.089,
     glm.090,
     glm.091,
     glm.092,
     glm.093,
     glm.094,
     glm.095,
     glm.096,
     glm.097,
     glm.098,
     glm.099,
     glm.100,
     glm.101,
     glm.102,
     glm.103,
     glm.104,
     glm.105,
     glm.106,
     glm.107,
     glm.108)

# Ninguna variable EA mejora el modelo.
Dsquared(glm.013)

# ASUNCIONES DEL MODELO GLM

# 1) Los residuos deben distribuirse bajo una distribución gamma
comparacion_aicc <- AICc(
  mlbetapr(glm.013$residuals),
  mlexp(glm.013$residuals),
  mlinvgamma(glm.013$residuals),
  mlgamma(glm.013$residuals),
  mllnorm(glm.013$residuals),
  mlrayleigh(glm.013$residuals),
  mlinvgauss(glm.013$residuals),
  mlweibull(glm.013$residuals),
  mlinvweibull(glm.013$residuals),
  mllgamma(glm.013$residuals))
comparacion_aicc %>% rownames_to_column(var = "distribucion") %>% arrange(AICc)
# Efectivamente, la distribución a la que más se parece es a la gamma (identity).

# 2) Homocedasticidad
bptest(glm.013) 

# 3) Autocorrelación de los residuos
dwtest(glm.013, alternative = "two.sided")

summary(glm.013)
Dsquared(glm.013)
AICc(glm.013)

------------------------------------------------------------------------------
  # 3.- Utilizando GAM
------------------------------------------------------------------------------
  
gam.001 <- gam(Desc_PIL~s(NAO),family = Gamma ,data= dataset)
gam.002 <- gam(Desc_PIL~s(NAO1),family = Gamma ,data= dataset)
gam.003 <- gam(Desc_PIL~s(NAO2),family = Gamma ,data= dataset)
gam.004 <- gam(Desc_PIL~s(NAO3),family = Gamma ,data= dataset)
gam.005 <- gam(Desc_PIL~s(NAOw),family = Gamma ,data= dataset)
gam.006 <- gam(Desc_PIL~s(NAOw1),family = Gamma ,data= dataset)
gam.007 <- gam(Desc_PIL~s(NAOw2),family = Gamma ,data= dataset)
gam.008 <- gam(Desc_PIL~s(NAOw3),family = Gamma ,data= dataset)
gam.009 <- gam(Desc_PIL~s(NAOs),family = Gamma ,data= dataset)
gam.010 <- gam(Desc_PIL~s(NAOs1),family = Gamma ,data= dataset)
gam.011 <- gam(Desc_PIL~s(NAOs2),family = Gamma ,data= dataset)
gam.012 <- gam(Desc_PIL~s(NAOs3),family = Gamma ,data= dataset)

AICc(gam.001,
     gam.002,
     gam.003,
     gam.004,
     gam.005,
     gam.006,
     gam.007,
     gam.008,
     gam.009,
     gam.010,
     gam.011,
     gam.012)

summary(gam.005)
# La variable NAOw que mejor se ajusta al GAM es la NAOw2 (gam.005)

gam.013 <- gam(Desc_PIL~s(NAOw)+s(AO),family = Gamma ,data= dataset)
gam.014 <- gam(Desc_PIL~s(NAOw)+s(AO1),family = Gamma ,data= dataset)
gam.015 <- gam(Desc_PIL~s(NAOw)+s(AO2),family = Gamma ,data= dataset)
gam.016 <- gam(Desc_PIL~s(NAOw)+s(AO3),family = Gamma ,data= dataset)
gam.017 <- gam(Desc_PIL~s(NAOw)+s(AOw),family = Gamma ,data= dataset)
gam.018 <- gam(Desc_PIL~s(NAOw)+s(AOw1),family = Gamma ,data= dataset)
gam.019 <- gam(Desc_PIL~s(NAOw)+s(AOw2),family = Gamma ,data= dataset)
gam.020 <- gam(Desc_PIL~s(NAOw)+s(AOw3),family = Gamma ,data= dataset)
gam.021 <- gam(Desc_PIL~s(NAOw)+s(AOs),family = Gamma ,data= dataset)
gam.022 <- gam(Desc_PIL~s(NAOw)+s(AOs1),family = Gamma ,data= dataset)
gam.023 <- gam(Desc_PIL~s(NAOw)+s(AOs2),family = Gamma ,data= dataset)
gam.024 <- gam(Desc_PIL~s(NAOw)+s(AOs3),family = Gamma ,data= dataset)

AICc(gam.005,
     gam.013,
     gam.014,
     gam.015,
     gam.016,
     gam.017,
     gam.018,
     gam.019,
     gam.020,
     gam.021,
     gam.022,
     gam.023,
     gam.024)

# ERROR: Model has more coefficient than data

------------------------------------------------------------------------------
  # 4.- Introducción de los precios relativizados como variable respuesta
  ------------------------------------------------------------------------------
  # MODELO LINEAL
lm.PIL <- lm(Precio_rel_PIL~Desc_PIL+NAOw1, data=dataset)
summary(lm.PIL)
shapiro.test(lm.PIL$residuals)
bptest(lm.PIL)
dwtest(lm.PIL, alternative = "two.sided") 
AICc(lm.PIL)

lm.PILb <- lm(Precio_rel_PIL~Desc_PIL+NAOw_sq+AO1_cb+EAs_cb, data=dataset)
summary(lm.PILb)

# MODELO LINEAL GENERALIZADO
glm.PIL <- glm(Precio_rel_PIL~Desc_PIL+NAOw+EA1, 
               family = Gamma(link = "identity"), data=dataset)
glm.PILb <- glm(Precio_rel_PIL~Desc_PIL+NAOw_sq+EA1_cb, 
                family = Gamma(link = "inverse"), data=dataset)
glm.PILc <- glm(Precio_rel_PIL~Desc_PIL+NAOw_sq+EA1_cb, 
                family = Gamma(link = "inverse"), data=dataset)
glm.PILd <- glm(Precio_rel_PIL~Desc_PIL+NAOw_sq+EA1_cb, 
                family = Gamma(link = "inverse"), data=dataset)
glm.PILe <- glm(Precio_rel_PIL~Desc_PIL+NAOw_sq+EA1_cb, 
                family = gaussian(link = "identity"), data=dataset)
AICc(glm.PIL,
     glm.PILb,
     glm.PILc,
     glm.PILd,
     glm.PILe)

summary(glm.PILe)
Dsquared(glm.PILe)

summary(glm.PIL)
Dsquared(glm.PIL)

shapiro.test(glm.PIL$residuals)
bptest(glm.PIL)
dwtest(glm.PIL, alternative = "two.sided") 

# MODELO ADITIVO GENERALIZADO
gam.PIL <- gam(Precio_rel_PIL~s(Desc_PIL)+s(NAOw), family = Gamma, data=dataset)
summary(gam.PIL)
gam.check(gam.PIL)

gam.PILb <- gam(Precio_rel_PIL~s(Desc_PIL)+s(NAOw)+s(AOw1), family = gaussian, data=dataset)
summary(gam.PILb)
gam.check(gam.PILb)

AICc(gam.PIL,
     gam.PILb)

shapiro.test(gam.PIL$residuals)
bptest(gam.PIL)
dwtest(gam.PIL, alternative = "two.sided") 
