# Supplementary material for: Effect of climatic oscillations on small pelagic fisheries and its economic profit in the Gulf of Cadiz
Source: Int J Biometeorol. 2021 Nov 27;66(3):613–26. doi: 10.1007/s00484-021-02223-9 (PMC8850237; doi:10.1007/s00484-021-02223-9)
Supplement: Supplementary file 4 — Supplementary file4 (ZIP 75 KB) [file 484_2021_2223_MOESM4_ESM.zip › Modelo_PIL_ma_resptransf.R]

##########################

# Modelo_PIL-Clima
# Transformación = media móvil
# Variables dependientes transformadas

##########################

library(psych)
library(GGally)
library(car)
library(ggplot2)
library(gridExtra)
library(dplyr)
library(corrplot)
library(lmtest)
library(corrgram)
library(MuMIn)
library(univariateML)
library(tidyverse)
library(modEvA)
library(pracma) # Diferentes medias móviles
library(TTR) # Diferentes medias móviles

setwd("~/Documents/Máster_AcuiPesca_UCA/R_data")
dataset=read.table("dataset_ma_resptransf.txt", header = T)


-----------------------------------------------------------------------------
  # 2.- Utilizando GLM
  -----------------------------------------------------------------------------
  # Búsqueda de la distribución a la que más se ajustade la variable aleatoria
  
  # Se comparan únicamente las distribuciones con un dominio [0, +inf)
  comparacion_aicc <- AICc(
    mlbetapr(dataset$Desc_PIL),
    mlexp(dataset$Desc_PIL),
    mlinvgamma(dataset$Desc_PIL),
    mlgamma(dataset$Desc_PIL),
    mllnorm(dataset$Desc_PIL),
    mlrayleigh(dataset$Desc_PIL),
    mlinvgauss(dataset$Desc_PIL),
    mlweibull(dataset$Desc_PIL),
    mlinvweibull(dataset$Desc_PIL),
    mllgamma(dataset$Desc_PIL))
comparacion_aicc %>% rownames_to_column(var = "distribucion") %>% arrange(AICc)

comparacion_bic <- BIC(
  mlbetapr(dataset$Desc_PIL),
  mlexp(dataset$Desc_PIL),
  mlinvgamma(dataset$Desc_PIL),
  mlgamma(dataset$Desc_PIL),
  mllnorm(dataset$Desc_PIL),
  mlrayleigh(dataset$Desc_PIL),
  mlinvgauss(dataset$Desc_PIL),
  mlweibull(dataset$Desc_PIL),
  mlinvweibull(dataset$Desc_PIL),
  mllgamma(dataset$Desc_PIL))
comparacion_bic %>% rownames_to_column(var = "distribucion") %>% arrange(BIC) 
# Parece que la distribución que más se ajusta es la gamma inversa
# La distribución gamma se ajusta bastante bien a datos continuos positivos.

# Modelo con cada variable ambiental (NAO, AO y EA) más correlacionada con la respuesta

glm.001 <- glm(Desc_PIL~NAO,
               family = Gamma(link = "identity"), data=dataset)
glm.002 <- glm(Desc_PIL~NAO_sq,
               family = Gamma(link = "identity"), data=dataset)
glm.003 <- glm(Desc_PIL~NAO_cb, 
               family = Gamma(link = "identity"), data=dataset)
glm.004 <- glm(Desc_PIL~NAO1, 
               family = Gamma(link = "identity"), data=dataset)
glm.005 <- glm(Desc_PIL~NAO1_sq,
               family = Gamma(link = "identity"), data=dataset)
glm.006 <- glm(Desc_PIL~NAO1_cb,
               family = Gamma(link = "identity"), data=dataset)
glm.007 <- glm(Desc_PIL~NAO2, 
               family = Gamma(link = "identity"), data=dataset)
glm.008 <- glm(Desc_PIL~NAO2_sq, 
               family = Gamma(link = "identity"), data=dataset)
glm.009 <- glm(Desc_PIL~NAO2_cb,
               family = Gamma(link = "identity"), data=dataset)
glm.010 <- glm(Desc_PIL~NAO3,
               family = Gamma(link = "identity"), data=dataset)
glm.011 <- glm(Desc_PIL~NAO3_sq, 
               family = Gamma(link = "identity"), data=dataset)
glm.012 <- glm(Desc_PIL~NAO3_cb,
               family = Gamma(link = "identity"), data=dataset)
glm.013 <- glm(Desc_PIL~NAOw,
               family = Gamma(link = "identity"), data=dataset)
glm.014 <- glm(Desc_PIL~NAOw_sq,
               family = Gamma(link = "identity"), data=dataset)
glm.015 <- glm(Desc_PIL~NAOw_cb, 
               family = Gamma(link = "identity"), data=dataset)
glm.016 <- glm(Desc_PIL~NAOw1,
               family = Gamma(link = "identity"), data=dataset)
glm.017 <- glm(Desc_PIL~NAOw1_sq, 
               family = Gamma(link = "identity"), data=dataset)
glm.018 <- glm(Desc_PIL~NAOw1_cb,
               family = Gamma(link = "identity"), data=dataset)
glm.019 <- glm(Desc_PIL~NAOw2, 
               family = Gamma(link = "identity"), data=dataset)
glm.020 <- glm(Desc_PIL~NAOw2_sq,
               family = Gamma(link = "identity"), data=dataset)
glm.021 <- glm(Desc_PIL~NAOw2_cb, 
               family = Gamma(link = "identity"), data=dataset)
glm.022 <- glm(Desc_PIL~NAOw3,
               family = Gamma(link = "identity"), data=dataset)
glm.023 <- glm(Desc_PIL~NAOw3_sq, 
               family = Gamma(link = "identity"), data=dataset)
glm.024 <- glm(Desc_PIL~NAOw3_cb,
               family = Gamma(link = "identity"), data=dataset)
glm.025 <- glm(Desc_PIL~NAOs, 
               family = Gamma(link = "identity"), data=dataset)
glm.026 <- glm(Desc_PIL~NAOs_sq,
               family = Gamma(link = "identity"), data=dataset)
glm.027 <- glm(Desc_PIL~NAOs_cb, 
               family = Gamma(link = "identity"), data=dataset)
glm.028 <- glm(Desc_PIL~NAOs1,
               family = Gamma(link = "identity"), data=dataset)
glm.029 <- glm(Desc_PIL~NAOs1_sq,
               family = Gamma(link = "identity"), data=dataset)
glm.030 <- glm(Desc_PIL~NAOs1_cb,
               family = Gamma(link = "identity"), data=dataset)
glm.031 <- glm(Desc_PIL~NAOs2, 
               family = Gamma(link = "identity"), data=dataset)
glm.032 <- glm(Desc_PIL~NAOs2_sq,
               family = Gamma(link = "identity"), data=dataset)
glm.033 <- glm(Desc_PIL~NAOs2_cb, 
               family = Gamma(link = "identity"), data=dataset)
glm.034 <- glm(Desc_PIL~NAOs3,
               family = Gamma(link = "identity"), data=dataset)
glm.035 <- glm(Desc_PIL~NAOs3_sq, 
               family = Gamma(link = "identity"), data=dataset)
glm.036 <- glm(Desc_PIL~NAOs3_cb,
               family = Gamma(link = "identity"), data=dataset)

AICc(glm.001,
     glm.002,
     glm.003,
     glm.004,
     glm.005,
     glm.006,
     glm.007,
     glm.008,
     glm.009,
     glm.010,
     glm.011,
     glm.012,
     glm.013,
     glm.014,
     glm.015,
     glm.016,
     glm.017,
     glm.018,
     glm.019,
     glm.020,
     glm.021,
     glm.022,
     glm.023,
     glm.024,
     glm.025,
     glm.026,
     glm.027,
     glm.028,
     glm.029,
     glm.030,
     glm.031,
     glm.032,
     glm.033,
     glm.034,
     glm.035,
     glm.036)

summary(glm.016)

# Búsqueda de la variable AO que mejor se ajusta al modelo
glm.037 <- glm(Desc_PIL~NAOw1+AO,
               family = Gamma(link = "identity"), data=dataset)
glm.038 <- glm(Desc_PIL~NAOw1+AO_sq,
               family = Gamma(link = "identity"), data=dataset)
glm.039 <- glm(Desc_PIL~NAOw1+AO_cb,
               family = Gamma(link = "identity"), data=dataset)
glm.040 <- glm(Desc_PIL~NAOw1+AO1,
               family = Gamma(link = "identity"), data=dataset)
glm.041 <- glm(Desc_PIL~NAOw1+AO1_sq,
               family = Gamma(link = "identity"), data=dataset)
glm.042 <- glm(Desc_PIL~NAOw1+AO1_cb,
               family = Gamma(link = "identity"), data=dataset)
glm.043 <- glm(Desc_PIL~NAOw1+AO2,
               family = Gamma(link = "identity"), data=dataset)
glm.044 <- glm(Desc_PIL~NAOw1+AO2_sq,
               family = Gamma(link = "identity"), data=dataset)
glm.045 <- glm(Desc_PIL~NAOw1+AO2_cb,
               family = Gamma(link = "identity"), data=dataset)
glm.046 <- glm(Desc_PIL~NAOw1+AO3,
               family = Gamma(link = "identity"), data=dataset)
glm.047 <- glm(Desc_PIL~NAOw1+AO3_sq,
               family = Gamma(link = "identity"), data=dataset)
glm.048 <- glm(Desc_PIL~NAOw1+AO3_cb,
               family = Gamma(link = "identity"), data=dataset)
glm.049 <- glm(Desc_PIL~NAOw1+AOw,
               family = Gamma(link = "identity"), data=dataset)
glm.050 <- glm(Desc_PIL~NAOw1+AOw_sq,
               family = Gamma(link = "identity"), data=dataset)
glm.051 <- glm(Desc_PIL~NAOw1+AOw_cb,
               family = Gamma(link = "identity"), data=dataset)
glm.052 <- glm(Desc_PIL~NAOw1+AOw1,
               family = Gamma(link = "identity"), data=dataset)
glm.053 <- glm(Desc_PIL~NAOw1+AOw1_sq,
               family = Gamma(link = "identity"), data=dataset)
glm.054 <- glm(Desc_PIL~NAOw1+AOw1_cb,
               family = Gamma(link = "identity"), data=dataset)
glm.055 <- glm(Desc_PIL~NAOw1+AOw2,
               family = Gamma(link = "identity"), data=dataset)
glm.056 <- glm(Desc_PIL~NAOw1+AOw2_sq,
               family = Gamma(link = "identity"), data=dataset)
glm.057 <- glm(Desc_PIL~NAOw1+AOw2_cb,
               family = Gamma(link = "identity"), data=dataset)
glm.058 <- glm(Desc_PIL~NAOw1+AOw3,
               family = Gamma(link = "identity"), data=dataset)
glm.059 <- glm(Desc_PIL~NAOw1+AOw3_sq,
               family = Gamma(link = "identity"), data=dataset)
glm.060 <- glm(Desc_PIL~NAOw1+AOw3_cb,
               family = Gamma(link = "identity"), data=dataset)
glm.061 <- glm(Desc_PIL~NAOw1+AOs,
               family = Gamma(link = "identity"), data=dataset)
glm.062 <- glm(Desc_PIL~NAOw1+AOs_sq,
               family = Gamma(link = "identity"), data=dataset)
glm.063 <- glm(Desc_PIL~NAOw1+AOs_cb,
               family = Gamma(link = "identity"), data=dataset)
glm.064 <- glm(Desc_PIL~NAOw1+AOs1,
               family = Gamma(link = "identity"), data=dataset)
glm.065 <- glm(Desc_PIL~NAOw1+AOs1_sq,
               family = Gamma(link = "identity"), data=dataset)
glm.066 <- glm(Desc_PIL~NAOw1+AOs1_cb,
               family = Gamma(link = "identity"), data=dataset)
glm.067 <- glm(Desc_PIL~NAOw1+AOs2,
               family = Gamma(link = "identity"), data=dataset)
glm.068 <- glm(Desc_PIL~NAOw1+AOs2_sq,
               family = Gamma(link = "identity"), data=dataset)
glm.069 <- glm(Desc_PIL~NAOw1+AOs2_cb,
               family = Gamma(link = "identity"), data=dataset)
glm.070 <- glm(Desc_PIL~NAOw1+AOs3,
               family = Gamma(link = "identity"), data=dataset)
glm.071 <- glm(Desc_PIL~NAOw1+AOs3_sq,
               family = Gamma(link = "identity"), data=dataset)
glm.072 <- glm(Desc_PIL~NAOw1+AOs3_cb,
               family = Gamma(link = "identity"), data=dataset)

AICc(glm.016,
     glm.037,
     glm.038,
     glm.039,
     glm.040,
     glm.041,
     glm.042,
     glm.043,
     glm.044,
     glm.045,
     glm.046,
     glm.047,
     glm.048,
     glm.049,
     glm.050,
     glm.051,
     glm.052,
     glm.053,
     glm.054,
     glm.055,
     glm.056,
     glm.057,
     glm.058,
     glm.059,
     glm.060,
     glm.061,
     glm.062,
     glm.063,
     glm.064,
     glm.065,
     glm.066,
     glm.067,
     glm.068,
     glm.069,
     glm.070,
     glm.071,
     glm.072)

summary(glm.037)
Dsquared(glm.037)

# Búsqueda de la variable EA que mejor se ajusta al modelo
glm.073 <- glm(Desc_PIL~NAOw1+AO+EA,
               family = Gamma(link = "identity"), data=dataset)
glm.074 <- glm(Desc_PIL~NAOw1+AO+EA_sq,
               family = Gamma(link = "identity"), data=dataset)
glm.075 <- glm(Desc_PIL~NAOw1+AO+EA_cb,
               family = Gamma(link = "identity"), data=dataset)
glm.076 <- glm(Desc_PIL~NAOw1+AO+EA1,
               family = Gamma(link = "identity"), data=dataset)
glm.077 <- glm(Desc_PIL~NAOw1+AO+EA1_sq,
               family = Gamma(link = "identity"), data=dataset)
glm.078 <- glm(Desc_PIL~NAOw1+AO+EA1_cb,
               family = Gamma(link = "identity"), data=dataset)
glm.079 <- glm(Desc_PIL~NAOw1+AO+EA2,
               family = Gamma(link = "identity"), data=dataset)
glm.080 <- glm(Desc_PIL~NAOw1+AO+EA2_sq,
               family = Gamma(link = "identity"), data=dataset)
glm.081 <- glm(Desc_PIL~NAOw1+AO+EA2_cb,
               family = Gamma(link = "identity"), data=dataset)
glm.082 <- glm(Desc_PIL~NAOw1+AO+EA3,
               family = Gamma(link = "identity"), data=dataset)
glm.083 <- glm(Desc_PIL~NAOw1+AO+EA3_sq,
               family = Gamma(link = "identity"), data=dataset)
glm.084 <- glm(Desc_PIL~NAOw1+AO+EA3_cb,
               family = Gamma(link = "identity"), data=dataset)
glm.085 <- glm(Desc_PIL~NAOw1+AO+EAw,
               family = Gamma(link = "identity"), data=dataset)
glm.086 <- glm(Desc_PIL~NAOw1+AO+EAw_sq,
               family = Gamma(link = "identity"), data=dataset)
glm.087 <- glm(Desc_PIL~NAOw1+AO+EAw_cb,
               family = Gamma(link = "identity"), data=dataset)
glm.088 <- glm(Desc_PIL~NAOw1+AO+EAw1,
               family = Gamma(link = "identity"), data=dataset)
glm.089 <- glm(Desc_PIL~NAOw1+AO+EAw1_sq,
               family = Gamma(link = "identity"), data=dataset)
glm.090 <- glm(Desc_PIL~NAOw1+AO+EAw1_cb,
               family = Gamma(link = "identity"), data=dataset)
glm.091 <- glm(Desc_PIL~NAOw1+AO+EAw2,
               family = Gamma(link = "identity"), data=dataset)
glm.092 <- glm(Desc_PIL~NAOw1+AO+EAw2_sq,
               family = Gamma(link = "identity"), data=dataset)
glm.093 <- glm(Desc_PIL~NAOw1+AO+EAw2_cb,
               family = Gamma(link = "identity"), data=dataset)
glm.094 <- glm(Desc_PIL~NAOw1+AO+EAw3,
               family = Gamma(link = "identity"), data=dataset)
glm.095 <- glm(Desc_PIL~NAOw1+AO+EAw3_sq,
               family = Gamma(link = "identity"), data=dataset)
glm.096 <- glm(Desc_PIL~NAOw1+AO+EAw3_cb,
               family = Gamma(link = "identity"), data=dataset)
glm.097 <- glm(Desc_PIL~NAOw1+AO+EAs,
               family = Gamma(link = "identity"), data=dataset)
glm.098 <- glm(Desc_PIL~NAOw1+AO+EAs_sq,
               family = Gamma(link = "identity"), data=dataset)
glm.099 <- glm(Desc_PIL~NAOw1+AO+EAs_cb,
               family = Gamma(link = "identity"), data=dataset)
glm.100 <- glm(Desc_PIL~NAOw1+AO+EAs1,
               family = Gamma(link = "identity"), data=dataset)
glm.101 <- glm(Desc_PIL~NAOw1+AO+EAs1_sq,
               family = Gamma(link = "identity"), data=dataset)
glm.102 <- glm(Desc_PIL~NAOw1+AO+EAs1_cb,
               family = Gamma(link = "identity"), data=dataset)
glm.103 <- glm(Desc_PIL~NAOw1+AO+EAs2,
               family = Gamma(link = "identity"), data=dataset)
glm.104 <- glm(Desc_PIL~NAOw1+AO+EAs2_sq,
               family = Gamma(link = "identity"), data=dataset)
glm.105 <- glm(Desc_PIL~NAOw1+AO+EAs2_cb,
               family = Gamma(link = "identity"), data=dataset)
glm.106 <- glm(Desc_PIL~NAOw1+AO+EAs3,
               family = Gamma(link = "identity"), data=dataset)
glm.107 <- glm(Desc_PIL~NAOw1+AO+EAs3_sq,
               family = Gamma(link = "identity"), data=dataset)
glm.108 <- glm(Desc_PIL~NAOw1+AO+EAs3_cb,
               family = Gamma(link = "identity"), data=dataset)

AICc(glm.037,
     glm.073,
     glm.074,
     glm.075,
     glm.076,
     glm.077,
     glm.078,
     glm.079,
     glm.080,
     glm.081,
     glm.082,
     glm.083,
     glm.084,
     glm.085,
     glm.086,
     glm.087,
     glm.088,
     glm.089,
     glm.090,
     glm.091,
     glm.092,
     glm.093,
     glm.094,
     glm.095,
     glm.096,
     glm.097,
     glm.098,
     glm.099,
     glm.100,
     glm.101,
     glm.102,
     glm.103,
     glm.104,
     glm.105,
     glm.106,
     glm.107,
     glm.108)

summary(glm.074)
Dsquared(glm.074)
AICc(glm.074)

glm.109 <- glm(Desc_PIL~AO+EA_sq,
               family = Gamma(link = "identity"), data=dataset)
summary(glm.109)
Dsquared(glm.109)
AICc(glm.109)

plot(allEffects(glm.109))
# ASUNCIONES DEL MODELO GLM

# 1) Los residuos deben distribuirse bajo una distribución gamma
comparacion_aicc <- AICc(
  mlbetapr(glm.082$residuals),
  mlexp(glm.082$residuals),
  mlinvgamma(glm.082$residuals),
  mlgamma(glm.082$residuals),
  mllnorm(glm.082$residuals),
  mlrayleigh(glm.082$residuals),
  mlinvgauss(glm.082$residuals),
  mlweibull(glm.082$residuals),
  mllgamma(glm.082$residuals))
comparacion_aicc %>% rownames_to_column(var = "distribucion") %>% arrange(AICc)
# Efectivamente, la distribución a la que más se parece es a la gamma inversa.

# 2) Homocedasticidad
bptest(glm.109) 

# 3) Multicolinealidad
corrplot(cor(dplyr::select(dataset, Desc_ANE, NAOw3_cb, AO3, EA3)),
         method = "number", tl.col = "black")
vif(glm.109)

# 4) Autocorrelación de los residuos
dwtest(glm.109, alternative = "two.sided")

Box.test(glm.109$residuals, lag = 1, type = c("Ljung-Box"))
Box.test(glm.109$residuals, lag = 2, type = c("Ljung-Box"))
Box.test(glm.109$residuals, lag = 3, type = c("Ljung-Box"))

acf(glm.109$residuals,
    main="Sardine - MA_resp")
pacf(glm.109$residuals,
     main="")

###################### Hasta aqui he hecho
influencePlot(glm.082)

dataset$studentized_residual <- rstudent(glm.109)
ggplot(data = dataset, aes(x = predict.glm(glm.109, type = "response"), y = abs(studentized_residual))) +
  geom_hline(yintercept = 3, color = "grey", linetype = "dashed") +
  # se identifican en rojo observaciones con residuos estandarizados absolutos > 3
  geom_point(aes(color = ifelse(abs(studentized_residual) > 3, 'red', 'black'))) +
  scale_color_identity() +
  labs(title = "Distribución de los residuos studentized",
       x = "Model prediction") + 
  theme_bw() + theme(plot.title = element_text(hjust = 0.5))

which(abs(dataset$studentized_residual) > 3) # La observación 15 es atípica.

# 5) Predicted vs observed
dataset <- na.omit(dataset)
pred <- predict(glm.109, type= c("response"))
plot(dataset$Desc_PIL, pred, xlim=range(c(dataset$Desc_PIL, pred)), ylim=range(c(dataset$Desc_PIL,pred)), xlab="Observed", ylab="Predicted")
abline(0,1, lwd=2, col=8)

fit2 <- lm(pred ~ dataset$Desc_PIL)
lgd <- c(paste("R^2 =", round(summary(fit2)$r.squared,3)),
         paste("Offset =", round(coef(fit2)[1],3)),
         paste("Slope =", round(coef(fit2)[2],3)))

legend("topleft", legend=lgd)
abline(fit2, lwd=2)
legend("bottomright", legend=c("Predicted ~ Observed", "1:1"), col=c(1,8), lty=1, lwd=2)

distancias.cook <- cooks.distance(glm.109)
# Se consideran valores influyentes aquellos cuya distancia de cook sea mayor que 1 (Cook and Weisberg,1982) .
table(distancias.cook > 1) # no hay ninguna distancia de cook significativa

# GLMs parciales
glm.AO <- glm(Desc_PIL~AO,
                family = Gamma(link = "identity"), data=dataset)
Dsquared(glm.AO)
glm.EA_sq <- glm(Desc_PIL~EA_sq,
                family = Gamma(link = "identity"), data=dataset)
Dsquared(glm.EA_sq)

# MODELO BIOECONÓMICO
glm.PIL.001 <- glm(Precio_rel_PIL~Desc_PIL_t+AO+EA_sq,
               family = Gamma(link = "identity"), data=dataset)
summary(glm.ANE.001)

glm.PIL.002<- glm(Precio_rel_PIL~EA_sq,
                  family = Gamma(link = "identity"), data=dataset)
summary(glm.ANE.002)

bptest(glm.PIL.002)

dwtest(glm.PIL.002, alternative = "two.sided")
Box.test(glm.PIL.002$residuals, lag = 1, type = c("Ljung-Box"))
Box.test(glm.PIL.002$residuals, lag = 2, type = c("Ljung-Box"))
Box.test(glm.PIL.002$residuals, lag = 3, type = c("Ljung-Box"))

dataset$studentized_residual <- rstudent(glm.PIL.002)
ggplot(data = dataset, aes(x = predict.glm(glm.PIL.002, type = "response"), y = abs(studentized_residual))) +
  geom_hline(yintercept = 3, color = "grey", linetype = "dashed") +
  # se identifican en rojo observaciones con residuos estandarizados absolutos > 3
  geom_point(aes(color = ifelse(abs(studentized_residual) > 3, 'red', 'black'))) +
  scale_color_identity() +
  labs(title = "Distribución de los residuos studentized",
       x = "Model prediction") + 
  theme_bw() + theme(plot.title = element_text(hjust = 0.5))

which(abs(dataset$studentized_residual) > 3) # La observación 15 es atípica.

# 5) Predicted vs observed
png("plot.png", units="in", width=5, height=5, res=400)
par(mar=c(5,5,1,1))
pred <- predict(glm.PIL.002, type= c("response"))
plot(dataset$Precio_rel_PIL, pred, xlim=range(c(dataset$Precio_rel_PIL, pred)), ylim=range(c(dataset$Precio_rel_PIL,pred)), xlab="Observed", ylab="Predicted")
abline(0,1, lwd=2, col=8)

fit2 <- lm(pred ~ dataset$Precio_rel_PIL)
lgd <- c(paste("R^2 =", round(summary(fit2)$r.squared,3)),
         paste("Offset =", round(coef(fit2)[1],3)),
         paste("Slope =", round(coef(fit2)[2],3)))

legend("topleft", legend=lgd)
abline(fit2, lwd=2)
legend("bottomright", legend=c("Predicted ~ Observed", "1:1"), col=c(1,8), lty=1, lwd=2)

# Bioeconómico
glm.PIL.001 <- glm(Precio_rel_PIL~Desc_PIL+AO+EA_sq,
                   family = Gamma(link = "identity"), data=dataset)
summary(glm.PIL.001)

step(glm.PIL.001, direction = c("backward"))

glm.PIL.002 <- glm(formula = Precio_rel_PIL ~ EA_sq, family = Gamma(link = "identity"), 
                   data = dataset)
summary(glm.PIL.002)
