# Supplementary material for: Effect of climatic oscillations on small pelagic fisheries and its economic profit in the Gulf of Cadiz
Source: Int J Biometeorol. 2021 Nov 27;66(3):613–26. doi: 10.1007/s00484-021-02223-9 (PMC8850237; doi:10.1007/s00484-021-02223-9)
Supplement: Supplementary file 4 — Supplementary file4 (ZIP 75 KB) [file 484_2021_2223_MOESM4_ESM.zip › Modelo_PIL_2.R]

##########################

# Modelo Desc_PIL
# con índices climáticos

##########################
library(psych)
library(GGally)
library(car)
library(ggplot2)
library(gridExtra)
library(dplyr)
library(corrplot)
library(lmtest)
library(corrgram)
library(MuMIn)
library(modEvA) # Calcula la devianza de los GLM
library(mgcv) # Permite crear modelos GAM
library(univariateML) # Compara los AICc de las variable respuesta
library(tidyverse)

setwd("~/Desktop/R")
dataset=read.table("dataset.txt", header = T)

# Colinearidad numérica
round(cor(x = dataset, method = "pearson"),3) # Normalidad -> Pearson

# Las correlaciones visuales serán realizadas en PAST debido a la alta carga de variables explicativas.

-----------------------------------------------------------------------------
  # 1.- Utilizando modelo lineal
-----------------------------------------------------------------------------

  
# Modelo con cada variable ambiental (NAO, AO y EA) más correlacionada con la respuesta
lm.001 <- lm(Desc_PIL~NAO, data=dataset)
lm.002 <- lm(Desc_PIL~NAO_sq, data=dataset)
lm.003 <- lm(Desc_PIL~NAO_cb, data=dataset)
lm.004 <- lm(Desc_PIL~NAO1, data=dataset)
lm.005 <- lm(Desc_PIL~NAO1_sq, data=dataset)
lm.006 <- lm(Desc_PIL~NAO1_cb, data=dataset)
lm.007 <- lm(Desc_PIL~NAO2, data=dataset)
lm.008 <- lm(Desc_PIL~NAO2_sq, data=dataset)
lm.009 <- lm(Desc_PIL~NAO2_cb, data=dataset)
lm.010 <- lm(Desc_PIL~NAO3, data=dataset)
lm.011 <- lm(Desc_PIL~NAO3_sq, data=dataset)
lm.012 <- lm(Desc_PIL~NAO3_cb, data=dataset)
lm.013 <- lm(Desc_PIL~NAOw, data=dataset)
lm.014 <- lm(Desc_PIL~NAOw_sq, data=dataset)
lm.015 <- lm(Desc_PIL~NAOw_cb, data=dataset)
lm.016 <- lm(Desc_PIL~NAOw1, data=dataset)
lm.017 <- lm(Desc_PIL~NAOw1_sq, data=dataset)
lm.018 <- lm(Desc_PIL~NAOw1_cb, data=dataset)
lm.019 <- lm(Desc_PIL~NAOw2, data=dataset)
lm.020 <- lm(Desc_PIL~NAOw2_sq, data=dataset)
lm.021 <- lm(Desc_PIL~NAOw2_cb, data=dataset)
lm.022 <- lm(Desc_PIL~NAOw3, data=dataset)
lm.023 <- lm(Desc_PIL~NAOw3_sq, data=dataset)
lm.024 <- lm(Desc_PIL~NAOw3_cb, data=dataset)
lm.025 <- lm(Desc_PIL~NAOs, data=dataset)
lm.026 <- lm(Desc_PIL~NAOs_sq, data=dataset)
lm.027 <- lm(Desc_PIL~NAOs_cb, data=dataset)
lm.028 <- lm(Desc_PIL~NAOs1, data=dataset)
lm.029 <- lm(Desc_PIL~NAOs1_sq, data=dataset)
lm.030 <- lm(Desc_PIL~NAOs1_cb, data=dataset)
lm.031 <- lm(Desc_PIL~NAOs2, data=dataset)
lm.032 <- lm(Desc_PIL~NAOs2_sq, data=dataset)
lm.033 <- lm(Desc_PIL~NAOs2_cb, data=dataset)
lm.034 <- lm(Desc_PIL~NAOs3, data=dataset)
lm.035 <- lm(Desc_PIL~NAOs3_sq, data=dataset)
lm.036 <- lm(Desc_PIL~NAOs3_cb, data=dataset)

AICc(lm.001,
     lm.002,
     lm.003,
     lm.004,
     lm.005,
     lm.006,
     lm.007,
     lm.008,
     lm.009,
     lm.010,
     lm.011,
     lm.012,
     lm.013,
     lm.014,
     lm.015,
     lm.016,
     lm.017,
     lm.018,
     lm.019,
     lm.020,
     lm.021,
     lm.022,
     lm.023,
     lm.024,
     lm.025,
     lm.026,
     lm.027,
     lm.028,
     lm.029,
     lm.030,
     lm.031,
     lm.032,
     lm.033,
     lm.034,
     lm.035,
     lm.036)

# El mejor modelo es el lm.014 (NAOw_sq)

# Búsqueda de la variable AO que mejor se ajusta al modelo

lm.037 <- lm(Desc_PIL~NAOw_sq+AO, data=dataset)
lm.038 <- lm(Desc_PIL~NAOw_sq+AO_sq, data=dataset)
lm.039 <- lm(Desc_PIL~NAOw_sq+AO_cb, data=dataset)
lm.040 <- lm(Desc_PIL~NAOw_sq+AO1, data=dataset)
lm.041 <- lm(Desc_PIL~NAOw_sq+AO1_sq, data=dataset)
lm.042 <- lm(Desc_PIL~NAOw_sq+AO1_cb, data=dataset)
lm.043 <- lm(Desc_PIL~NAOw_sq+AO2, data=dataset)
lm.044 <- lm(Desc_PIL~NAOw_sq+AO2_sq, data=dataset)
lm.045 <- lm(Desc_PIL~NAOw_sq+AO2_cb, data=dataset)
lm.046 <- lm(Desc_PIL~NAOw_sq+AO3, data=dataset)
lm.047 <- lm(Desc_PIL~NAOw_sq+AO3_sq, data=dataset)
lm.048 <- lm(Desc_PIL~NAOw_sq+AO3_cb, data=dataset)
lm.049 <- lm(Desc_PIL~NAOw_sq+AOw, data=dataset)
lm.050 <- lm(Desc_PIL~NAOw_sq+AOw_sq, data=dataset)
lm.051 <- lm(Desc_PIL~NAOw_sq+AOw_cb, data=dataset)
lm.052 <- lm(Desc_PIL~NAOw_sq+AOw1, data=dataset)
lm.053 <- lm(Desc_PIL~NAOw_sq+AOw1_sq, data=dataset)
lm.054 <- lm(Desc_PIL~NAOw_sq+AOw1_cb, data=dataset)
lm.055 <- lm(Desc_PIL~NAOw_sq+AOw2, data=dataset)
lm.056 <- lm(Desc_PIL~NAOw_sq+AOw2_sq, data=dataset)
lm.057 <- lm(Desc_PIL~NAOw_sq+AOw2_cb, data=dataset)
lm.058 <- lm(Desc_PIL~NAOw_sq+AOw3, data=dataset)
lm.059 <- lm(Desc_PIL~NAOw_sq+AOw3_sq, data=dataset)
lm.060 <- lm(Desc_PIL~NAOw_sq+AOw3_cb, data=dataset)
lm.061 <- lm(Desc_PIL~NAOw_sq+AOs, data=dataset)
lm.062 <- lm(Desc_PIL~NAOw_sq+AOs_sq, data=dataset)
lm.063 <- lm(Desc_PIL~NAOw_sq+AOs_cb, data=dataset)
lm.064 <- lm(Desc_PIL~NAOw_sq+AOs1, data=dataset)
lm.065 <- lm(Desc_PIL~NAOw_sq+AOs1_sq, data=dataset)
lm.066 <- lm(Desc_PIL~NAOw_sq+AOs1_cb, data=dataset)
lm.067 <- lm(Desc_PIL~NAOw_sq+AOs2, data=dataset)
lm.068 <- lm(Desc_PIL~NAOw_sq+AOs2_sq, data=dataset)
lm.069 <- lm(Desc_PIL~NAOw_sq+AOs2_cb, data=dataset)
lm.070 <- lm(Desc_PIL~NAOw_sq+AOs3, data=dataset)
lm.071 <- lm(Desc_PIL~NAOw_sq+AOs3_sq, data=dataset)
lm.072 <- lm(Desc_PIL~NAOw_sq+AOs3_cb, data=dataset)

AICc(lm.014,
     lm.037,
     lm.038,
     lm.039,
     lm.040,
     lm.041,
     lm.042,
     lm.043,
     lm.044,
     lm.045,
     lm.046,
     lm.047,
     lm.048,
     lm.049,
     lm.050,
     lm.051,
     lm.052,
     lm.053,
     lm.054,
     lm.055,
     lm.056,
     lm.057,
     lm.058,
     lm.059,
     lm.060,
     lm.061,
     lm.062,
     lm.063,
     lm.064,
     lm.065,
     lm.066,
     lm.067,
     lm.068,
     lm.069,
     lm.070,
     lm.071,
     lm.072)

# El mejor modelo es el lm.053 (AOw1_sq)
summary(lm.053)

# Búsqueda de la variable EA que mejor se ajusta al modelo

lm.073 <- lm(Desc_PIL~NAOw_sq+AOw1_sq+EA, data=dataset)
lm.074 <- lm(Desc_PIL~NAOw_sq+AOw1_sq+EA_sq, data=dataset)
lm.075 <- lm(Desc_PIL~NAOw_sq+AOw1_sq+EA_cb, data=dataset)
lm.076 <- lm(Desc_PIL~NAOw_sq+AOw1_sq+EA1, data=dataset)
lm.077 <- lm(Desc_PIL~NAOw_sq+AOw1_sq+EA1_sq, data=dataset)
lm.078 <- lm(Desc_PIL~NAOw_sq+AOw1_sq+EA1_cb, data=dataset)
lm.079 <- lm(Desc_PIL~NAOw_sq+AOw1_sq+EA2, data=dataset)
lm.080 <- lm(Desc_PIL~NAOw_sq+AOw1_sq+EA2_sq, data=dataset)
lm.081 <- lm(Desc_PIL~NAOw_sq+AOw1_sq+EA2_cb, data=dataset)
lm.082 <- lm(Desc_PIL~NAOw_sq+AOw1_sq+EA3, data=dataset)
lm.083 <- lm(Desc_PIL~NAOw_sq+AOw1_sq+EA3_sq, data=dataset)
lm.084 <- lm(Desc_PIL~NAOw_sq+AOw1_sq+EA3_cb, data=dataset)
lm.085 <- lm(Desc_PIL~NAOw_sq+AOw1_sq+EAw, data=dataset)
lm.086 <- lm(Desc_PIL~NAOw_sq+AOw1_sq+EAw_sq, data=dataset)
lm.087 <- lm(Desc_PIL~NAOw_sq+AOw1_sq+EAw_cb, data=dataset)
lm.088 <- lm(Desc_PIL~NAOw_sq+AOw1_sq+EAw1, data=dataset)
lm.089 <- lm(Desc_PIL~NAOw_sq+AOw1_sq+EAw1_sq, data=dataset)
lm.090 <- lm(Desc_PIL~NAOw_sq+AOw1_sq+EAw1_cb, data=dataset)
lm.091 <- lm(Desc_PIL~NAOw_sq+AOw1_sq+EAw2, data=dataset)
lm.092 <- lm(Desc_PIL~NAOw_sq+AOw1_sq+EAw2_sq, data=dataset)
lm.093 <- lm(Desc_PIL~NAOw_sq+AOw1_sq+EAw2_cb, data=dataset)
lm.094 <- lm(Desc_PIL~NAOw_sq+AOw1_sq+EAw3, data=dataset)
lm.095 <- lm(Desc_PIL~NAOw_sq+AOw1_sq+EAw3_sq, data=dataset)
lm.096 <- lm(Desc_PIL~NAOw_sq+AOw1_sq+EAw3_cb, data=dataset)
lm.097 <- lm(Desc_PIL~NAOw_sq+AOw1_sq+EAs, data=dataset)
lm.098 <- lm(Desc_PIL~NAOw_sq+AOw1_sq+EAs_sq, data=dataset)
lm.099 <- lm(Desc_PIL~NAOw_sq+AOw1_sq+EAs_cb, data=dataset)
lm.100 <- lm(Desc_PIL~NAOw_sq+AOw1_sq+EAs1, data=dataset)
lm.101 <- lm(Desc_PIL~NAOw_sq+AOw1_sq+EAs1_sq, data=dataset)
lm.102 <- lm(Desc_PIL~NAOw_sq+AOw1_sq+EAs1_cb, data=dataset)
lm.103 <- lm(Desc_PIL~NAOw_sq+AOw1_sq+EAs2, data=dataset)
lm.104 <- lm(Desc_PIL~NAOw_sq+AOw1_sq+EAs2_sq, data=dataset)
lm.105 <- lm(Desc_PIL~NAOw_sq+AOw1_sq+EAs2_cb, data=dataset)
lm.106 <- lm(Desc_PIL~NAOw_sq+AOw1_sq+EAs3, data=dataset)
lm.107 <- lm(Desc_PIL~NAOw_sq+AOw1_sq+EAs3_sq, data=dataset)
lm.108 <- lm(Desc_PIL~NAOw_sq+AOw1_sq+EAs3_cb, data=dataset)

AICc(lm.053,
     lm.073,
     lm.074,
     lm.075,
     lm.076,
     lm.077,
     lm.078,
     lm.079,
     lm.080,
     lm.081,
     lm.082,
     lm.083,
     lm.084,
     lm.085,
     lm.086,
     lm.087,
     lm.088,
     lm.089,
     lm.090,
     lm.091,
     lm.092,
     lm.093,
     lm.094,
     lm.095,
     lm.096,
     lm.097,
     lm.098,
     lm.099,
     lm.100,
     lm.101,
     lm.102,
     lm.103,
     lm.104,
     lm.105,
     lm.106,
     lm.107,
     lm.108)


# La variable que más mejora el modelo es el lm.099 (EAs_cb)
summary(lm.099)

# La variable AOw1_sq no ha sido introducida de manera significativa.
# Voy a realizar el mismo modelo pero sin ella para ver cómo influye en la varianza explicada.

lm.109 <- lm(Desc_PIL~NAOw_sq+EAs_cb, data=dataset)
summary(lm.109)

AICc(lm.099,
     lm.109)


# VALIDACIÓN DE LAS CONDICIONES PARA LA REGRESIÓN MÚLTIPLE LINEAL
par(mfrow = c(2, 2))
plot(lm.109)
plot1 <- ggplot(data = dataset, aes(NAOw1, lm.109$residuals)) +
  geom_point() + geom_smooth(color = "firebrick") + geom_hline(yintercept = 0) +
  theme_bw()
plot2 <- ggplot(data = dataset, aes(AOw, lm.109$residuals)) +
  geom_point() + geom_smooth(color = "firebrick") + geom_hline(yintercept = 0) +
  theme_bw()
plot3 <- ggplot(data = dataset, aes(EAs1, lm.109$residuals)) +
  geom_point() + geom_smooth(color = "firebrick") + geom_hline(yintercept = 0) +
  theme_bw()
grid.arrange(plot1, plot2, plot3)


# Normalidad de los residuos
par(mfrow = c(1, 1))
qqnorm(lm.109$residuals)
qqline(lm.109$residuals)
shapiro.test(lm.109$residuals)

# Homocedasticidad de los residuos (varianza constante)
ggplot(data = dataset, aes(lm.109$fitted.values, lm.109$residuals)) +
  geom_point() +
  geom_smooth(color = "firebrick", se = FALSE) +
  geom_hline(yintercept = 0) +
  theme_bw()
bptest(lm.109) # No hay evidencias de falta de homocedasticidad.

# Linealidad entre variable respuesta y explicativas
corrplot(cor(dplyr::select(dataset, Desc_PIL, NAOw_sq, EAs_cb)),
         method = "number", tl.col = "black")

# Multicolinealidad
par(mfrow = c(1, 1))
corrplot(cor(dplyr::select(dataset, NAOw_sq, EAs_cb)),
         method = "number", tl.col = "black")
vif(lm.109) # Si FIV>10 entonces la multicolinealidad es muy alta (wikipedia, FIV).

# Independencia (Autocorrelación) de los residuos. Mediante la prueba de Durbin Watson.
# Si el valor del estadístico Durbin Watson (DW) está próximo a 2 entonces los residuos 
# no están autocorrelacionados. Si su valor es 0 hay autocorrelación perfecta positiva. 
# Si tiene un valor de 4 existe autocorrelación perfecta negativa.
dwtest(lm.109, alternative = "two.sided") # Se acepta la hipótesis nula de que no existe autocorrelación

# Identificación de posibles valores atípicos o influyentes
dataset$studentized_residual <- rstudent(lm.109)
ggplot(data = dataset, aes(x = predict(lm.109), y = abs(studentized_residual))) +
  geom_hline(yintercept = 3, color = "grey", linetype = "dashed") +
  # se identifican en rojo observaciones con residuos estandarizados absolutos > 3
  geom_point(aes(color = ifelse(abs(studentized_residual) > 3, 'red', 'black'))) +
  scale_color_identity() +
  labs(title = "Distribución de los residuos studentized",
       x = "predicción modelo") + 
  theme_bw() + theme(plot.title = element_text(hjust = 0.5))

which(abs(dataset$studentized_residual) > 3) # No se identifica ninguna observación atípica.

summary(influence.measures(lm.109))

influencePlot(lm.109)
# Estudios más exhaustivos consistirían en rehacer el modelo sin las observaciones y ver el impacto.


# El modelo final se queda de la forma:
summary(lm.109)

# Descargas de sardina (toneladas) = 8176.1 - -1954.4*NAOw1 - 403.2*EAs1

confint(lm.109, level=0.95) # Intervalos de confianza 95%


-----------------------------------------------------------------------------
  # 2.- Utilizando GLM
-----------------------------------------------------------------------------
# Búsqueda de la distribución a la que más se ajustade la variable aleatoria

# Se comparan únicamente las distribuciones con un dominio [0, +inf)
comparacion_aicc <- AICc(
  mlbetapr(dataset$Desc_PIL),
  mlexp(dataset$Desc_PIL),
  mlinvgamma(dataset$Desc_PIL),
  mlgamma(dataset$Desc_PIL),
  mllnorm(dataset$Desc_PIL),
  mlrayleigh(dataset$Desc_PIL),
  mlinvgauss(dataset$Desc_PIL),
  mlweibull(dataset$Desc_PIL),
  mlinvweibull(dataset$Desc_PIL),
  mllgamma(dataset$Desc_PIL))
comparacion_aicc %>% rownames_to_column(var = "distribucion") %>% arrange(AICc)

comparacion_bic <- BIC(
  mlbetapr(dataset$Desc_PIL),
  mlexp(dataset$Desc_PIL),
  mlinvgamma(dataset$Desc_PIL),
  mlgamma(dataset$Desc_PIL),
  mllnorm(dataset$Desc_PIL),
  mlrayleigh(dataset$Desc_PIL),
  mlinvgauss(dataset$Desc_PIL),
  mlweibull(dataset$Desc_PIL),
  mlinvweibull(dataset$Desc_PIL),
  mllgamma(dataset$Desc_PIL))
comparacion_bic %>% rownames_to_column(var = "distribucion") %>% arrange(BIC) 
# Parece que la distribución que más se ajusta es la gamma
# La distribución gamma se ajusta bastante bien a datos continuos positivos.
  
  
# Modelo con cada variable ambiental (NAO, AO y EA) más correlacionada con la respuesta

glm.001 <- glm(Desc_PIL~NAO,
               family = Gamma(link = "identity"), data=dataset)
glm.002 <- glm(Desc_PIL~NAO_sq,
               family = Gamma(link = "identity"), data=dataset)
glm.003 <- glm(Desc_PIL~NAO_cb, 
               family = Gamma(link = "identity"), data=dataset)
glm.004 <- glm(Desc_PIL~NAO1, 
               family = Gamma(link = "identity"), data=dataset)
glm.005 <- glm(Desc_PIL~NAO1_sq,
               family = Gamma(link = "identity"), data=dataset)
glm.006 <- glm(Desc_PIL~NAO1_cb,
               family = Gamma(link = "identity"), data=dataset)
glm.007 <- glm(Desc_PIL~NAO2, 
               family = Gamma(link = "identity"), data=dataset)
glm.008 <- glm(Desc_PIL~NAO2_sq, 
               family = Gamma(link = "identity"), data=dataset)
glm.009 <- glm(Desc_PIL~NAO2_cb,
               family = Gamma(link = "identity"), data=dataset)
glm.010 <- glm(Desc_PIL~NAO3,
               family = Gamma(link = "identity"), data=dataset)
glm.011 <- glm(Desc_PIL~NAO3_sq, 
               family = Gamma(link = "identity"), data=dataset)
glm.012 <- glm(Desc_PIL~NAO3_cb,
               family = Gamma(link = "identity"), data=dataset)
glm.013 <- glm(Desc_PIL~NAOw,
               family = Gamma(link = "identity"), data=dataset)
glm.014 <- glm(Desc_PIL~NAOw_sq,
               family = Gamma(link = "identity"), data=dataset)
glm.015 <- glm(Desc_PIL~NAOw_cb, 
               family = Gamma(link = "identity"), data=dataset)
glm.016 <- glm(Desc_PIL~NAOw1,
               family = Gamma(link = "identity"), data=dataset)
glm.017 <- glm(Desc_PIL~NAOw1_sq, 
               family = Gamma(link = "identity"), data=dataset)
glm.018 <- glm(Desc_PIL~NAOw1_cb,
               family = Gamma(link = "identity"), data=dataset)
glm.019 <- glm(Desc_PIL~NAOw2, 
               family = Gamma(link = "identity"), data=dataset)
glm.020 <- glm(Desc_PIL~NAOw2_sq,
               family = Gamma(link = "identity"), data=dataset)
glm.021 <- glm(Desc_PIL~NAOw2_cb, 
               family = Gamma(link = "identity"), data=dataset)
glm.022 <- glm(Desc_PIL~NAOw3,
               family = Gamma(link = "identity"), data=dataset)
glm.023 <- glm(Desc_PIL~NAOw3_sq, 
               family = Gamma(link = "identity"), data=dataset)
glm.024 <- glm(Desc_PIL~NAOw3_cb,
               family = Gamma(link = "identity"), data=dataset)
glm.025 <- glm(Desc_PIL~NAOs, 
               family = Gamma(link = "identity"), data=dataset)
glm.026 <- glm(Desc_PIL~NAOs_sq,
               family = Gamma(link = "identity"), data=dataset)
glm.027 <- glm(Desc_PIL~NAOs_cb, 
               family = Gamma(link = "identity"), data=dataset)
glm.028 <- glm(Desc_PIL~NAOs1,
               family = Gamma(link = "identity"), data=dataset)
glm.029 <- glm(Desc_PIL~NAOs1_sq,
               family = Gamma(link = "identity"), data=dataset)
glm.030 <- glm(Desc_PIL~NAOs1_cb,
               family = Gamma(link = "identity"), data=dataset)
glm.031 <- glm(Desc_PIL~NAOs2, 
               family = Gamma(link = "identity"), data=dataset)
glm.032 <- glm(Desc_PIL~NAOs2_sq,
               family = Gamma(link = "identity"), data=dataset)
glm.033 <- glm(Desc_PIL~NAOs2_cb, 
               family = Gamma(link = "identity"), data=dataset)
glm.034 <- glm(Desc_PIL~NAOs3,
               family = Gamma(link = "identity"), data=dataset)
glm.035 <- glm(Desc_PIL~NAOs3_sq, 
               family = Gamma(link = "identity"), data=dataset)
glm.036 <- glm(Desc_PIL~NAOs3_cb,
               family = Gamma(link = "identity"), data=dataset)

AICc(glm.001,
     glm.002,
     glm.003,
     glm.004,
     glm.005,
     glm.006,
     glm.007,
     glm.008,
     glm.009,
     glm.010,
     glm.011,
     glm.012,
     glm.013,
     glm.014,
     glm.015,
     glm.016,
     glm.017,
     glm.018,
     glm.019,
     glm.020,
     glm.021,
     glm.022,
     glm.023,
     glm.024,
     glm.025,
     glm.026,
     glm.027,
     glm.028,
     glm.029,
     glm.030,
     glm.031,
     glm.032,
     glm.033,
     glm.034,
     glm.035,
     glm.036)


summary(glm.014)


# Búsqueda de la variable AO que mejor se ajusta al modelo
glm.037 <- glm(Desc_PIL~NAOw_sq+AO,
               family = Gamma(link = "identity"), data=dataset)
glm.038 <- glm(Desc_PIL~NAOw_sq+AO_sq,
               family = Gamma(link = "identity"), data=dataset)
glm.039 <- glm(Desc_PIL~NAOw_sq+AO_cb,
               family = Gamma(link = "identity"), data=dataset)
glm.040 <- glm(Desc_PIL~NAOw_sq+AO1,
               family = Gamma(link = "identity"), data=dataset)
glm.041 <- glm(Desc_PIL~NAOw_sq+AO1_sq,
               family = Gamma(link = "identity"), data=dataset)
glm.042 <- glm(Desc_PIL~NAOw_sq+AO1_cb,
               family = Gamma(link = "identity"), data=dataset)
glm.043 <- glm(Desc_PIL~NAOw_sq+AO2,
               family = Gamma(link = "identity"), data=dataset)
glm.044 <- glm(Desc_PIL~NAOw_sq+AO2_sq,
               family = Gamma(link = "identity"), data=dataset)
glm.045 <- glm(Desc_PIL~NAOw_sq+AO2_cb,
               family = Gamma(link = "identity"), data=dataset)
glm.046 <- glm(Desc_PIL~NAOw_sq+AO3,
               family = Gamma(link = "identity"), data=dataset)
glm.047 <- glm(Desc_PIL~NAOw_sq+AO3_sq,
               family = Gamma(link = "identity"), data=dataset)
glm.048 <- glm(Desc_PIL~NAOw_sq+AO3_cb,
               family = Gamma(link = "identity"), data=dataset)
glm.049 <- glm(Desc_PIL~NAOw_sq+AOw,
               family = Gamma(link = "identity"), data=dataset)
glm.050 <- glm(Desc_PIL~NAOw_sq+AOw_sq,
               family = Gamma(link = "identity"), data=dataset)
glm.051 <- glm(Desc_PIL~NAOw_sq+AOw_cb,
               family = Gamma(link = "identity"), data=dataset)
glm.052 <- glm(Desc_PIL~NAOw_sq+AOw1,
               family = Gamma(link = "identity"), data=dataset)
glm.053 <- glm(Desc_PIL~NAOw_sq+AOw1_sq,
               family = Gamma(link = "identity"), data=dataset)
glm.054 <- glm(Desc_PIL~NAOw_sq+AOw1_cb,
               family = Gamma(link = "identity"), data=dataset)
glm.055 <- glm(Desc_PIL~NAOw_sq+AOw2,
               family = Gamma(link = "identity"), data=dataset)
glm.056 <- glm(Desc_PIL~NAOw_sq+AOw2_sq,
               family = Gamma(link = "identity"), data=dataset)
glm.057 <- glm(Desc_PIL~NAOw_sq+AOw2_cb,
               family = Gamma(link = "identity"), data=dataset)
glm.058 <- glm(Desc_PIL~NAOw_sq+AOw3,
               family = Gamma(link = "identity"), data=dataset)
glm.059 <- glm(Desc_PIL~NAOw_sq+AOw3_sq,
               family = Gamma(link = "identity"), data=dataset)
glm.060 <- glm(Desc_PIL~NAOw_sq+AOw3_cb,
               family = Gamma(link = "identity"), data=dataset)
glm.061 <- glm(Desc_PIL~NAOw_sq+AOs,
               family = Gamma(link = "identity"), data=dataset)
glm.062 <- glm(Desc_PIL~NAOw_sq+AOs_sq,
               family = Gamma(link = "identity"), data=dataset)
glm.063 <- glm(Desc_PIL~NAOw_sq+AOs_cb,
               family = Gamma(link = "identity"), data=dataset)
glm.064 <- glm(Desc_PIL~NAOw_sq+AOs1,
               family = Gamma(link = "identity"), data=dataset)
glm.065 <- glm(Desc_PIL~NAOw_sq+AOs1_sq,
               family = Gamma(link = "identity"), data=dataset)
glm.066 <- glm(Desc_PIL~NAOw_sq+AOs1_cb,
               family = Gamma(link = "identity"), data=dataset)
glm.067 <- glm(Desc_PIL~NAOw_sq+AOs2,
               family = Gamma(link = "identity"), data=dataset)
glm.068 <- glm(Desc_PIL~NAOw_sq+AOs2_sq,
               family = Gamma(link = "identity"), data=dataset)
glm.069 <- glm(Desc_PIL~NAOw_sq+AOs2_cb,
               family = Gamma(link = "identity"), data=dataset)
glm.070 <- glm(Desc_PIL~NAOw_sq+AOs3,
               family = Gamma(link = "identity"), data=dataset)
glm.071 <- glm(Desc_PIL~NAOw_sq+AOs3_sq,
               family = Gamma(link = "identity"), data=dataset)
glm.072 <- glm(Desc_PIL~NAOw_sq+AOs3_cb,
               family = Gamma(link = "identity"), data=dataset)

AICc(glm.014,
     glm.037,
     glm.038,
     glm.039,
     glm.040,
     glm.041,
     glm.042,
     glm.043,
     glm.044,
     glm.045,
     glm.046,
     glm.047,
     glm.048,
     glm.049,
     glm.050,
     glm.051,
     glm.052,
     glm.053,
     glm.054,
     glm.055,
     glm.056,
     glm.057,
     glm.058,
     glm.059,
     glm.060,
     glm.061,
     glm.062,
     glm.063,
     glm.064,
     glm.065,
     glm.066,
     glm.067,
     glm.068,
     glm.069,
     glm.070,
     glm.071,
     glm.072)

# El que más mejora el modelo es el glm.045 (AO2_cb)
summary (glm.045)
Dsquared(glm.014)
Dsquared(glm.045)
# Se observa de una manera bastante clara que la variable AO no encaja en nuestro modelo de Desc_PIL

# Búsqueda de la variable EA que mejor se ajusta al modelo
glm.073 <- glm(Desc_PIL~NAOw_sq+EA,
               family = Gamma(link = "identity"), data=dataset)
glm.074 <- glm(Desc_PIL~NAOw_sq+EA_sq,
               family = Gamma(link = "identity"), data=dataset)
glm.075 <- glm(Desc_PIL~NAOw_sq+EA_cb,
               family = Gamma(link = "identity"), data=dataset)
glm.076 <- glm(Desc_PIL~NAOw_sq+EA1,
               family = Gamma(link = "identity"), data=dataset)
glm.077 <- glm(Desc_PIL~NAOw_sq+EA1_sq,
               family = Gamma(link = "identity"), data=dataset)
glm.078 <- glm(Desc_PIL~NAOw_sq+EA1_cb,
               family = Gamma(link = "identity"), data=dataset)
glm.079 <- glm(Desc_PIL~NAOw_sq+EA2,
               family = Gamma(link = "identity"), data=dataset)
glm.080 <- glm(Desc_PIL~NAOw_sq+EA2_sq,
               family = Gamma(link = "identity"), data=dataset)
glm.081 <- glm(Desc_PIL~NAOw_sq+EA2_cb,
               family = Gamma(link = "identity"), data=dataset)
glm.082 <- glm(Desc_PIL~NAOw_sq+EA3,
               family = Gamma(link = "identity"), data=dataset)
glm.083 <- glm(Desc_PIL~NAOw_sq+EA3_sq,
               family = Gamma(link = "identity"), data=dataset)
glm.084 <- glm(Desc_PIL~NAOw_sq+EA3_cb,
               family = Gamma(link = "identity"), data=dataset)
glm.085 <- glm(Desc_PIL~NAOw_sq+EAw,
               family = Gamma(link = "identity"), data=dataset)
glm.086 <- glm(Desc_PIL~NAOw_sq+EAw_sq,
               family = Gamma(link = "identity"), data=dataset)
glm.087 <- glm(Desc_PIL~NAOw_sq+EAw_cb,
               family = Gamma(link = "identity"), data=dataset)
glm.088 <- glm(Desc_PIL~NAOw_sq+EAw1,
               family = Gamma(link = "identity"), data=dataset)
glm.089 <- glm(Desc_PIL~NAOw_sq+EAw1_sq,
               family = Gamma(link = "identity"), data=dataset)
glm.090 <- glm(Desc_PIL~NAOw_sq+EAw1_cb,
               family = Gamma(link = "identity"), data=dataset)
glm.091 <- glm(Desc_PIL~NAOw_sq+EAw2,
               family = Gamma(link = "identity"), data=dataset)
glm.092 <- glm(Desc_PIL~NAOw_sq+EAw2_sq,
               family = Gamma(link = "identity"), data=dataset)
glm.093 <- glm(Desc_PIL~NAOw_sq+EAw2_cb,
               family = Gamma(link = "identity"), data=dataset)
glm.094 <- glm(Desc_PIL~NAOw_sq+EAw3,
               family = Gamma(link = "identity"), data=dataset)
glm.095 <- glm(Desc_PIL~NAOw_sq+EAw3_sq,
               family = Gamma(link = "identity"), data=dataset)
glm.096 <- glm(Desc_PIL~NAOw_sq+EAw3_cb,
               family = Gamma(link = "identity"), data=dataset)
glm.097 <- glm(Desc_PIL~NAOw_sq+EAs,
               family = Gamma(link = "identity"), data=dataset)
glm.098 <- glm(Desc_PIL~NAOw_sq+EAs_sq,
               family = Gamma(link = "identity"), data=dataset)
glm.099 <- glm(Desc_PIL~NAOw_sq+EAs_cb,
               family = Gamma(link = "identity"), data=dataset)
glm.100 <- glm(Desc_PIL~NAOw_sq+EAs1,
               family = Gamma(link = "identity"), data=dataset)
glm.101 <- glm(Desc_PIL~NAOw_sq+EAs1_sq,
               family = Gamma(link = "identity"), data=dataset)
glm.102 <- glm(Desc_PIL~NAOw_sq+EAs1_cb,
               family = Gamma(link = "identity"), data=dataset)
glm.103 <- glm(Desc_PIL~NAOw_sq+EAs2,
               family = Gamma(link = "identity"), data=dataset)
glm.104 <- glm(Desc_PIL~NAOw_sq+EAs2_sq,
               family = Gamma(link = "identity"), data=dataset)
glm.105 <- glm(Desc_PIL~NAOw_sq+EAs2_cb,
               family = Gamma(link = "identity"), data=dataset)
glm.106 <- glm(Desc_PIL~NAOw_sq+EAs3,
               family = Gamma(link = "identity"), data=dataset)
glm.107 <- glm(Desc_PIL~NAOw_sq+EAs3_sq,
               family = Gamma(link = "identity"), data=dataset)
glm.108 <- glm(Desc_PIL~NAOw_sq+EAs3_cb,
               family = Gamma(link = "identity"), data=dataset)

AICc(glm.045,
     glm.073,
     glm.074,
     glm.075,
     glm.076,
     glm.077,
     glm.078,
     glm.079,
     glm.080,
     glm.081,
     glm.082,
     glm.083,
     glm.084,
     glm.085,
     glm.086,
     glm.087,
     glm.088,
     glm.089,
     glm.090,
     glm.091,
     glm.092,
     glm.093,
     glm.094,
     glm.095,
     glm.096,
     glm.097,
     glm.098,
     glm.099,
     glm.100,
     glm.101,
     glm.102,
     glm.103,
     glm.104,
     glm.105,
     glm.106,
     glm.107,
     glm.108)

# La mejor EA ha sido EA1_cb (glm.078)
summary(glm.078)
Dsquared(glm.078) # Varianza explicada por el modelo: 43.5%


# Verificar que el link ha sido correctamente elegido
glm.109 <- glm(Desc_PIL~NAOw_sq+EA1_cb,
                    family = Gamma(link = "inverse"), data=dataset)
glm.110 <- glm(Desc_PIL~NAOw_sq+EA1_cb,
               family = Gamma(link = "reciprocal"), data=dataset)
glm.111 <- glm(Desc_PIL~NAOw_sq+EA1_cb,
               family = quasi(link = "identity", variance = "constant"), data=dataset)
glm.112 <- glm(Desc_PIL~NAOw_sq+EA1_cb,
               family = gaussian(link = "identity"), data=dataset)
anova(glm.078, glm.109,glm.111, glm.112)
AICc(glm.078,
     glm.109,
     glm.111,
     glm.112)

# Validación de las condiciones para la regresión múltiple lineal
par(mfrow = c(2, 2))
plot4 <- ggplot(data = dataset, aes(NAOw_sq, glm.078$residuals)) +
  geom_point() + geom_smooth(color = "firebrick") + geom_hline(yintercept = 0) +
  theme_bw()
plot5 <- ggplot(data = dataset, aes(EA1_cb, glm.078$residuals)) +
  geom_point() + geom_smooth(color = "firebrick") + geom_hline(yintercept = 0) +
  theme_bw()

grid.arrange(plot4, plot5)

par(mfrow = c(1, 1))
qqnorm(glm.078$residuals)
qqline(glm.078$residuals)

shapiro.test(glm.078$residuals)

# Homocedasticidad de los residuos
ggplot(data = dataset, aes(glm.078$fitted.values, glm.078$residuals)) +
  geom_point() +
  geom_smooth(color = "firebrick", se = FALSE) +
  geom_hline(yintercept = 0) +
  theme_bw()
bptest(glm.078) 
# No hay evidencias de falta de homocedasticidad numéricamente pero parece que tiene problemas
# de dispersión irregular.

# Multicolinealidad
par(mfrow = c(1, 1))
corrplot(cor(dplyr::select(dataset, NAOw_sq, EA1_cb)),
         method = "number", tl.col = "black")
vif(glm.078) # Si FIV>10 entonces la multicolinealidad es muy alta (wikipedia, FIV).

# Autocorrelación
dwtest(glm.078, alternative = "two.sided") # Se acepta la hipótesis nula de que no existe autocorrelación

# Identificación de posibles valores atípicos o influyentes
dataset$studentized_residual <- rstudent(glm.078)
ggplot(data = dataset, aes(x = predict(glm.078), y = abs(studentized_residual))) +
  geom_hline(yintercept = 3, color = "grey", linetype = "dashed") +
  # se identifican en rojo observaciones con residuos estandarizados absolutos > 3
  geom_point(aes(color = ifelse(abs(studentized_residual) > 3, 'red', 'black'))) +
  scale_color_identity() +
  labs(title = "Distribución de los residuos studentized",
       x = "predicción modelo") + 
  theme_bw() + theme(plot.title = element_text(hjust = 0.5))

# Observations whose standardized residuals are greater than 3 in absolute value are possible outliers (James et al. 2014).
# James, Gareth, Daniela Witten, Trevor Hastie, and Robert Tibshirani. 2014. An Introduction to Statistical Learning: With Applications in R. Springer Publishing Company, Incorporated.

which(abs(dataset$studentized_residual) > 3) # No se identifica ninguna observación atípica.

summary(influence.measures(glm.078))

influencePlot(glm.078)
# Estudios más exhaustivos consistirían en rehacer el modelo sin las observaciones y ver el impacto.

------------------------------------------------------------------------------
  # 3.- Utilizando GAM
------------------------------------------------------------------------------

gam.001 <- gam(Desc_PIL~s(NAO),family = Gamma ,data= dataset)
gam.002 <- gam(Desc_PIL~s(NAO_sq),family = Gamma ,data= dataset)
gam.003 <- gam(Desc_PIL~s(NAO_cb),family = Gamma ,data= dataset)
gam.004 <- gam(Desc_PIL~s(NAO1),family = Gamma ,data= dataset)
gam.005 <- gam(Desc_PIL~s(NAO1_sq),family = Gamma ,data= dataset)
gam.006 <- gam(Desc_PIL~s(NAO1_cb),family = Gamma ,data= dataset)
gam.007 <- gam(Desc_PIL~s(NAO2),family = Gamma ,data= dataset)
gam.008 <- gam(Desc_PIL~s(NAO2_sq),family = Gamma ,data= dataset)
gam.009 <- gam(Desc_PIL~s(NAO2_cb),family = Gamma ,data= dataset)
gam.010 <- gam(Desc_PIL~s(NAO3),family = Gamma ,data= dataset)
gam.011 <- gam(Desc_PIL~s(NAO3_sq),family = Gamma ,data= dataset)
gam.012 <- gam(Desc_PIL~s(NAO3_cb),family = Gamma ,data= dataset)
gam.013 <- gam(Desc_PIL~s(NAOw),family = Gamma ,data= dataset)
gam.014 <- gam(Desc_PIL~s(NAOw_sq),family = Gamma ,data= dataset)
gam.015 <- gam(Desc_PIL~s(NAOw_cb),family = Gamma ,data= dataset)
gam.016 <- gam(Desc_PIL~s(NAOw1),family = Gamma ,data= dataset)
gam.017 <- gam(Desc_PIL~s(NAOw1_sq),family = Gamma ,data= dataset)
gam.018 <- gam(Desc_PIL~s(NAOw1_cb),family = Gamma ,data= dataset)
gam.019 <- gam(Desc_PIL~s(NAOw2),family = Gamma ,data= dataset)
gam.020 <- gam(Desc_PIL~s(NAOw2_sq),family = Gamma ,data= dataset)
gam.021 <- gam(Desc_PIL~s(NAOw2_cb),family = Gamma ,data= dataset)
gam.022 <- gam(Desc_PIL~s(NAOw3),family = Gamma ,data= dataset)
gam.023 <- gam(Desc_PIL~s(NAOw3_sq),family = Gamma ,data= dataset)
gam.024 <- gam(Desc_PIL~s(NAOw3_cb),family = Gamma ,data= dataset)
gam.025 <- gam(Desc_PIL~s(NAOs),family = Gamma ,data= dataset)
gam.026 <- gam(Desc_PIL~s(NAOs_sq),family = Gamma ,data= dataset)
gam.027 <- gam(Desc_PIL~s(NAOs_cb),family = Gamma ,data= dataset)
gam.028 <- gam(Desc_PIL~s(NAOs1),family = Gamma ,data= dataset)
gam.029 <- gam(Desc_PIL~s(NAOs1_sq),family = Gamma ,data= dataset)
gam.030 <- gam(Desc_PIL~s(NAOs1_cb),family = Gamma ,data= dataset)
gam.031 <- gam(Desc_PIL~s(NAOs2),family = Gamma ,data= dataset)
gam.032 <- gam(Desc_PIL~s(NAOs2_sq),family = Gamma ,data= dataset)
gam.033 <- gam(Desc_PIL~s(NAOs2_cb),family = Gamma ,data= dataset)
gam.034 <- gam(Desc_PIL~s(NAOs3),family = Gamma ,data= dataset)
gam.035 <- gam(Desc_PIL~s(NAOs3_sq),family = Gamma ,data= dataset)
gam.036 <- gam(Desc_PIL~s(NAOs3_cb),family = Gamma ,data= dataset)

AICc(gam.001,
     gam.002,
     gam.003,
     gam.004,
     gam.005,
     gam.006,
     gam.007,
     gam.008,
     gam.009,
     gam.010,
     gam.011,
     gam.012,
     gam.013,
     gam.014,
     gam.015,
     gam.016,
     gam.017,
     gam.018,
     gam.019,
     gam.020,
     gam.021,
     gam.022,
     gam.023,
     gam.024,
     gam.025,
     gam.026,
     gam.027,
     gam.028,
     gam.029,
     gam.030,
     gam.031,
     gam.032,
     gam.033,
     gam.034,
     gam.035,
     gam.036)

# La NAO del modelo gam.014 (NAOw_sq) es la que mejor se ajusta al modelo.

gam.037 <- gam(Desc_PIL~s(NAOw_sq) + s(AO),family = Gamma ,data= dataset)
gam.038 <- gam(Desc_PIL~s(NAOw_sq) + s(AO_sq),family = Gamma ,data= dataset)
gam.039 <- gam(Desc_PIL~s(NAOw_sq) + s(AO_cb),family = Gamma ,data= dataset)
gam.040 <- gam(Desc_PIL~s(NAOw_sq) + s(AO1),family = Gamma ,data= dataset)
gam.041 <- gam(Desc_PIL~s(NAOw_sq) + s(AO1_sq),family = Gamma ,data= dataset)
gam.042 <- gam(Desc_PIL~s(NAOw_sq) + s(AO1_cb),family = Gamma ,data= dataset)
gam.043 <- gam(Desc_PIL~s(NAOw_sq) + s(AO2),family = Gamma ,data= dataset)
gam.044 <- gam(Desc_PIL~s(NAOw_sq) + s(AO2_sq),family = Gamma ,data= dataset)
gam.045 <- gam(Desc_PIL~s(NAOw_sq) + s(AO2_cb),family = Gamma ,data= dataset)
gam.046 <- gam(Desc_PIL~s(NAOw_sq) + s(AO3),family = Gamma ,data= dataset)
gam.047 <- gam(Desc_PIL~s(NAOw_sq) + s(AO3_sq),family = Gamma ,data= dataset)
gam.048 <- gam(Desc_PIL~s(NAOw_sq) + s(AO3_cb),family = Gamma ,data= dataset)
gam.049 <- gam(Desc_PIL~s(NAOw_sq) + s(AOw),family = Gamma ,data= dataset)
gam.050 <- gam(Desc_PIL~s(NAOw_sq) + s(AOw_sq),family = Gamma ,data= dataset)
gam.051 <- gam(Desc_PIL~s(NAOw_sq) + s(AOw_cb),family = Gamma ,data= dataset)
gam.052 <- gam(Desc_PIL~s(NAOw_sq) + s(AOw1),family = Gamma ,data= dataset)
gam.053 <- gam(Desc_PIL~s(NAOw_sq) + s(AOw1_sq),family = Gamma ,data= dataset)
gam.054 <- gam(Desc_PIL~s(NAOw_sq) + s(AOw1_cb),family = Gamma ,data= dataset)
gam.055 <- gam(Desc_PIL~s(NAOw_sq) + s(AOw2),family = Gamma ,data= dataset)
gam.056 <- gam(Desc_PIL~s(NAOw_sq) + s(AOw2_sq),family = Gamma ,data= dataset)
gam.057 <- gam(Desc_PIL~s(NAOw_sq) + s(AOw2_cb),family = Gamma ,data= dataset)
gam.058 <- gam(Desc_PIL~s(NAOw_sq) + s(AOw3),family = Gamma ,data= dataset)
gam.059 <- gam(Desc_PIL~s(NAOw_sq) + s(AOw3_sq),family = Gamma ,data= dataset)
gam.060 <- gam(Desc_PIL~s(NAOw_sq) + s(AOw3_cb),family = Gamma ,data= dataset)
gam.061 <- gam(Desc_PIL~s(NAOw_sq) + s(AOs),family = Gamma ,data= dataset)
gam.062 <- gam(Desc_PIL~s(NAOw_sq) + s(AOs_sq),family = Gamma ,data= dataset)
gam.063 <- gam(Desc_PIL~s(NAOw_sq) + s(AOs_cb),family = Gamma ,data= dataset)
gam.064 <- gam(Desc_PIL~s(NAOw_sq) + s(AOs1),family = Gamma ,data= dataset)
gam.065 <- gam(Desc_PIL~s(NAOw_sq) + s(AOs1_sq),family = Gamma ,data= dataset)
gam.066 <- gam(Desc_PIL~s(NAOw_sq) + s(AOs1_cb),family = Gamma ,data= dataset)
gam.067 <- gam(Desc_PIL~s(NAOw_sq) + s(AOs2),family = Gamma ,data= dataset)
gam.068 <- gam(Desc_PIL~s(NAOw_sq) + s(AOs2_sq),family = Gamma ,data= dataset)
gam.069 <- gam(Desc_PIL~s(NAOw_sq) + s(AOs2_cb),family = Gamma ,data= dataset)
gam.070 <- gam(Desc_PIL~s(NAOw_sq) + s(AOs3),family = Gamma ,data= dataset)
gam.071 <- gam(Desc_PIL~s(NAOw_sq) + s(AOs3_sq),family = Gamma ,data= dataset)
gam.072 <- gam(Desc_PIL~s(NAOw_sq) + s(AOs3_cb),family = Gamma ,data= dataset)

AICc(gam.014,
     gam.037,
     gam.038,
     gam.039,
     gam.040,
     gam.041,
     gam.042,
     gam.043,
     gam.044,
     gam.045,
     gam.046,
     gam.047,
     gam.048,
     gam.049,
     gam.050,
     gam.051,
     gam.052,
     gam.053,
     gam.054,
     gam.055,
     gam.056,
     gam.057,
     gam.058,
     gam.059,
     gam.060,
     gam.061,
     gam.062,
     gam.063,
     gam.064,
     gam.065,
     gam.066,
     gam.067,
     gam.068,
     gam.069,
     gam.070,
     gam.071,
     gam.072)

summary(gam.014)
summary(gam.045)
# La AO del modelo gam.045 (AO2_cb) es la que más mejora el modelo.

gam.073 <- gam(Desc_PIL~s(NAOw_sq) + s(AO2_cb) + s(EA),family = Gamma ,data= dataset)
gam.074 <- gam(Desc_PIL~s(NAOw_sq) + s(AO2_cb) + s(EA_sq),family = Gamma ,data= dataset)
gam.075 <- gam(Desc_PIL~s(NAOw_sq) + s(AO2_cb) + s(EA_cb),family = Gamma ,data= dataset)
gam.076 <- gam(Desc_PIL~s(NAOw_sq) + s(AO2_cb) + s(EA1),family = Gamma ,data= dataset)
gam.077 <- gam(Desc_PIL~s(NAOw_sq) + s(AO2_cb) + s(EA1_sq),family = Gamma ,data= dataset)
gam.078 <- gam(Desc_PIL~s(NAOw_sq) + s(AO2_cb) + s(EA1_cb),family = Gamma ,data= dataset)
gam.079 <- gam(Desc_PIL~s(NAOw_sq) + s(AO2_cb) + s(EA2),family = Gamma ,data= dataset)
gam.080 <- gam(Desc_PIL~s(NAOw_sq) + s(AO2_cb) + s(EA2_sq),family = Gamma ,data= dataset)
gam.081 <- gam(Desc_PIL~s(NAOw_sq) + s(AO2_cb) + s(EA2_cb),family = Gamma ,data= dataset)
gam.082 <- gam(Desc_PIL~s(NAOw_sq) + s(AO2_cb) + s(EA3),family = Gamma ,data= dataset)
gam.083 <- gam(Desc_PIL~s(NAOw_sq) + s(AO2_cb) + s(EA3_sq),family = Gamma ,data= dataset)
gam.084 <- gam(Desc_PIL~s(NAOw_sq) + s(AO2_cb) + s(EA3_cb),family = Gamma ,data= dataset)
gam.085 <- gam(Desc_PIL~s(NAOw_sq) + s(AO2_cb) + s(EAw),family = Gamma ,data= dataset)
gam.086 <- gam(Desc_PIL~s(NAOw_sq) + s(AO2_cb) + s(EAw_sq),family = Gamma ,data= dataset)
gam.087 <- gam(Desc_PIL~s(NAOw_sq) + s(AO2_cb) + s(EAw_cb),family = Gamma ,data= dataset)
gam.088 <- gam(Desc_PIL~s(NAOw_sq) + s(AO2_cb) + s(EAw1),family = Gamma ,data= dataset)
gam.089 <- gam(Desc_PIL~s(NAOw_sq) + s(AO2_cb) + s(EAw1_sq),family = Gamma ,data= dataset)
gam.090 <- gam(Desc_PIL~s(NAOw_sq) + s(AO2_cb) + s(EAw1_cb),family = Gamma ,data= dataset)
gam.091 <- gam(Desc_PIL~s(NAOw_sq) + s(AO2_cb) + s(EAw2),family = Gamma ,data= dataset)
gam.092 <- gam(Desc_PIL~s(NAOw_sq) + s(AO2_cb) + s(EAw2_sq),family = Gamma ,data= dataset)
gam.093 <- gam(Desc_PIL~s(NAOw_sq) + s(AO2_cb) + s(EAw2_cb),family = Gamma ,data= dataset)
gam.094 <- gam(Desc_PIL~s(NAOw_sq) + s(AO2_cb) + s(EAw3),family = Gamma ,data= dataset)
gam.095 <- gam(Desc_PIL~s(NAOw_sq) + s(AO2_cb) + s(EAw3_sq),family = Gamma ,data= dataset)
gam.096 <- gam(Desc_PIL~s(NAOw_sq) + s(AO2_cb) + s(EAw3_cb),family = Gamma ,data= dataset)
gam.097 <- gam(Desc_PIL~s(NAOw_sq) + s(AO2_cb) + s(EAs),family = Gamma ,data= dataset)
gam.098 <- gam(Desc_PIL~s(NAOw_sq) + s(AO2_cb) + s(EAs_sq),family = Gamma ,data= dataset)
gam.099 <- gam(Desc_PIL~s(NAOw_sq) + s(AO2_cb) + s(EAs_cb),family = Gamma ,data= dataset)
gam.100 <- gam(Desc_PIL~s(NAOw_sq) + s(AO2_cb) + s(EAs1),family = Gamma ,data= dataset)
gam.101 <- gam(Desc_PIL~s(NAOw_sq) + s(AO2_cb) + s(EAs1_sq),family = Gamma ,data= dataset)
gam.102 <- gam(Desc_PIL~s(NAOw_sq) + s(AO2_cb) + s(EAs1_cb),family = Gamma ,data= dataset)
gam.103 <- gam(Desc_PIL~s(NAOw_sq) + s(AO2_cb) + s(EAs2),family = Gamma ,data= dataset)
gam.104 <- gam(Desc_PIL~s(NAOw_sq) + s(AO2_cb) + s(EAs2_sq),family = Gamma ,data= dataset)
gam.105 <- gam(Desc_PIL~s(NAOw_sq) + s(AO2_cb) + s(EAs2_cb),family = Gamma ,data= dataset)
gam.106 <- gam(Desc_PIL~s(NAOw_sq) + s(AO2_cb) + s(EAs3),family = Gamma ,data= dataset)
gam.107 <- gam(Desc_PIL~s(NAOw_sq) + s(AO2_cb) + s(EAs3_sq),family = Gamma ,data= dataset)
gam.108 <- gam(Desc_PIL~s(NAOw_sq) + s(AO2_cb) + s(EAs3_cb),family = Gamma ,data= dataset)

AICc(gam.045,
     gam.073,
     gam.074,
     gam.075,
     gam.076,
     gam.077,
     gam.078,
     gam.079,
     gam.080,
     gam.081,
     gam.082,
     gam.083,
     gam.084,
     gam.085,
     gam.086,
     gam.087,
     gam.088,
     gam.089,
     gam.090,
     gam.091,
     gam.092,
     gam.093,
     gam.094,
     gam.095,
     gam.096,
     gam.097,
     gam.098,
     gam.099,
     gam.100,
     gam.101,
     gam.102,
     gam.103,
     gam.104,
     gam.105,
     gam.106,
     gam.107,
     gam.108)
summary(gam.102)
gam.109 <- gam(Desc_PIL~s(NAOw_sq)+s(EAs1_cb), family = Gamma, data=dataset)
summary(gam.109)

# Al quitar la variable AO el modelo empeora levemente. La variable AO es descartable, además de que
# no está introducida de manera significativa.

summary(gam.109)
gam.check(gam.109)
par(mfrow = c(2, 2))

# Normalidad
shapiro.test(gam.109$residuals)

# Homocedasticidad
bptest(gam.109)

# Autocorrelación
dwtest(gam.109, alternative = "two.sided") 

AICc(gam.109,
     glm.078,
     lm.109)
------------------------------------------------------------------------------
  # 4.- Introducción de los precios relativizados como variable respuesta
------------------------------------------------------------------------------

lm.PIL <- lm(Precio_rel_PIL~Desc_PIL+NAOw_sq+EAs_cb, data=dataset)
summary(lm.PIL)
shapiro.test(lm.PIL$residuals)
bptest(lm.PIL)
dwtest(lm.PIL, alternative = "two.sided") 

glm.PIL <- glm(Precio_rel_PIL~Desc_PIL+NAOw_sq+EA1_cb, 
               family = Gamma(link = "identity"), data=dataset)
summary(glm.PIL)
Dsquared(glm.PIL)

glm.PILb <- glm(Precio_rel_PIL~Desc_PIL+NAOw_sq+EA1_cb, 
               family = Gamma(link = "inverse"), data=dataset)
summary(glm.PILb)
Dsquared(glm.PILb)

glm.PILc <- glm(Precio_rel_PIL~Desc_PIL+NAOw_sq+EA1_cb, 
                family = Gamma(link = "log"), data=dataset)
summary(glm.PILc)
Dsquared(glm.PILc)

glm.PILd <- glm(Precio_rel_PIL~Desc_PIL+NAOw_sq+EA1_cb, 
                family = gaussian(link = "identity"), data=dataset)
summary(glm.PILd)
Dsquared(glm.PILd)

shapiro.test(glm.PIL$residuals)
bptest(glm.PIL)
dwtest(glm.PIL, alternative = "two.sided") 

gam.PIL <- gam(Precio_rel_PIL~s(Desc_PIL)+s(NAOw_sq)+s(EAs1_cb), family = Gamma, data=dataset)
summary(gam.PIL)
gam.check(gam.PIL)

gam.PILb <- gam(Precio_rel_PIL~s(Desc_PIL)+s(NAOw_sq)+s(EAs1_cb), family = gaussian, data=dataset)
summary(gam.PILb)
gam.check(gam.PILb)

shapiro.test(gam.PIL$residuals)
bptest(gam.PIL)
dwtest(gam.PIL, alternative = "two.sided") 
