# Supplementary material for: Effect of climatic oscillations on small pelagic fisheries and its economic profit in the Gulf of Cadiz
Source: Int J Biometeorol. 2021 Nov 27;66(3):613–26. doi: 10.1007/s00484-021-02223-9 (PMC8850237; doi:10.1007/s00484-021-02223-9)
Supplement: Supplementary file 4 — Supplementary file4 (ZIP 75 KB) [file 484_2021_2223_MOESM4_ESM.zip › Modelo_ANE-Clima.R]

##########################

# Modelo_ANE-Clima

##########################
library(psych)
library(GGally)
library(car)
library(ggplot2)
library(gridExtra)
library(dplyr)
library(corrplot)
library(lmtest)
library(corrgram)
library(MuMIn)
library(univariateML)
library(tidyverse)
library(modEvA)
library(pracma)

setwd("~/Documents/Máster_AcuiPesca_UCA/R_data")
dataset=read.table("dataset.txt", header = T)

View(dataset)

# Las correlaciones visuales serán realizadas en PAST debido a la alta carga de variables explicativas.

-----------------------------------------------------------------------------
# 1.- Utilizando modelo lineal
-----------------------------------------------------------------------------
# Puesto que la asunción de normalidad se cumple, primero se aplicará un LM
  
# Modelo con cada variable ambiental (NAO, AO y EA) más correlacionada con la respuesta
lm.001 <- lm(Desc_ANE~NAO, data=dataset)
lm.002 <- lm(Desc_ANE~NAO_sq, data=dataset)
lm.003 <- lm(Desc_ANE~NAO_cb, data=dataset)
lm.004 <- lm(Desc_ANE~NAO1, data=dataset)
lm.005 <- lm(Desc_ANE~NAO1_sq, data=dataset)
lm.006 <- lm(Desc_ANE~NAO1_cb, data=dataset)
lm.007 <- lm(Desc_ANE~NAO2, data=dataset)
lm.008 <- lm(Desc_ANE~NAO2_sq, data=dataset)
lm.009 <- lm(Desc_ANE~NAO2_cb, data=dataset)
lm.010 <- lm(Desc_ANE~NAO3, data=dataset)
lm.011 <- lm(Desc_ANE~NAO3_sq, data=dataset)
lm.012 <- lm(Desc_ANE~NAO3_cb, data=dataset)
lm.013 <- lm(Desc_ANE~NAOw, data=dataset)
lm.014 <- lm(Desc_ANE~NAOw_sq, data=dataset)
lm.015 <- lm(Desc_ANE~NAOw_cb, data=dataset)
lm.016 <- lm(Desc_ANE~NAOw1, data=dataset)
lm.017 <- lm(Desc_ANE~NAOw1_sq, data=dataset)
lm.018 <- lm(Desc_ANE~NAOw1_cb, data=dataset)
lm.019 <- lm(Desc_ANE~NAOw2, data=dataset)
lm.020 <- lm(Desc_ANE~NAOw2_sq, data=dataset)
lm.021 <- lm(Desc_ANE~NAOw2_cb, data=dataset)
lm.022 <- lm(Desc_ANE~NAOw3, data=dataset)
lm.023 <- lm(Desc_ANE~NAOw3_sq, data=dataset)
lm.024 <- lm(Desc_ANE~NAOw3_cb, data=dataset)
lm.025 <- lm(Desc_ANE~NAOs, data=dataset)
lm.026 <- lm(Desc_ANE~NAOs_sq, data=dataset)
lm.027 <- lm(Desc_ANE~NAOs_cb, data=dataset)
lm.028 <- lm(Desc_ANE~NAOs1, data=dataset)
lm.029 <- lm(Desc_ANE~NAOs1_sq, data=dataset)
lm.030 <- lm(Desc_ANE~NAOs1_cb, data=dataset)
lm.031 <- lm(Desc_ANE~NAOs2, data=dataset)
lm.032 <- lm(Desc_ANE~NAOs2_sq, data=dataset)
lm.033 <- lm(Desc_ANE~NAOs2_cb, data=dataset)
lm.034 <- lm(Desc_ANE~NAOs3, data=dataset)
lm.035 <- lm(Desc_ANE~NAOs3_sq, data=dataset)
lm.036 <- lm(Desc_ANE~NAOs3_cb, data=dataset)

AICc(lm.001,
     lm.002,
     lm.003,
     lm.004,
     lm.005,
     lm.006,
     lm.007,
     lm.008,
     lm.009,
     lm.010,
     lm.011,
     lm.012,
     lm.013,
     lm.014,
     lm.015,
     lm.016,
     lm.017,
     lm.018,
     lm.019,
     lm.020,
     lm.021,
     lm.022,
     lm.023,
     lm.024,
     lm.025,
     lm.026,
     lm.027,
     lm.028,
     lm.029,
     lm.030,
     lm.031,
     lm.032,
     lm.033,
     lm.034,
     lm.035,
     lm.036)

# El mejor modelo es el lm.031 (NAOs2)
summary(lm.031)

# Búsqueda de la variable AO que mejor se ajusta al modelo

lm.037 <- lm(Desc_ANE~NAOs2+AO, data=dataset)
lm.038 <- lm(Desc_ANE~NAOs2+AO_sq, data=dataset)
lm.039 <- lm(Desc_ANE~NAOs2+AO_cb, data=dataset)
lm.040 <- lm(Desc_ANE~NAOs2+AO1, data=dataset)
lm.041 <- lm(Desc_ANE~NAOs2+AO1_sq, data=dataset)
lm.042 <- lm(Desc_ANE~NAOs2+AO1_cb, data=dataset)
lm.043 <- lm(Desc_ANE~NAOs2+AO2, data=dataset)
lm.044 <- lm(Desc_ANE~NAOs2+AO2_sq, data=dataset)
lm.045 <- lm(Desc_ANE~NAOs2+AO2_cb, data=dataset)
lm.046 <- lm(Desc_ANE~NAOs2+AO3, data=dataset)
lm.047 <- lm(Desc_ANE~NAOs2+AO3_sq, data=dataset)
lm.048 <- lm(Desc_ANE~NAOs2+AO3_cb, data=dataset)
lm.049 <- lm(Desc_ANE~NAOs2+AOw, data=dataset)
lm.050 <- lm(Desc_ANE~NAOs2+AOw_sq, data=dataset)
lm.051 <- lm(Desc_ANE~NAOs2+AOw_cb, data=dataset)
lm.052 <- lm(Desc_ANE~NAOs2+AOw1, data=dataset)
lm.053 <- lm(Desc_ANE~NAOs2+AOw1_sq, data=dataset)
lm.054 <- lm(Desc_ANE~NAOs2+AOw1_cb, data=dataset)
lm.055 <- lm(Desc_ANE~NAOs2+AOw2, data=dataset)
lm.056 <- lm(Desc_ANE~NAOs2+AOw2_sq, data=dataset)
lm.057 <- lm(Desc_ANE~NAOs2+AOw2_cb, data=dataset)
lm.058 <- lm(Desc_ANE~NAOs2+AOw3, data=dataset)
lm.059 <- lm(Desc_ANE~NAOs2+AOw3_sq, data=dataset)
lm.060 <- lm(Desc_ANE~NAOs2+AOw3_cb, data=dataset)
lm.061 <- lm(Desc_ANE~NAOs2+AOs, data=dataset)
lm.062 <- lm(Desc_ANE~NAOs2+AOs_sq, data=dataset)
lm.063 <- lm(Desc_ANE~NAOs2+AOs_cb, data=dataset)
lm.064 <- lm(Desc_ANE~NAOs2+AOs1, data=dataset)
lm.065 <- lm(Desc_ANE~NAOs2+AOs1_sq, data=dataset)
lm.066 <- lm(Desc_ANE~NAOs2+AOs1_cb, data=dataset)
lm.067 <- lm(Desc_ANE~NAOs2+AOs2, data=dataset)
lm.068 <- lm(Desc_ANE~NAOs2+AOs2_sq, data=dataset)
lm.069 <- lm(Desc_ANE~NAOs2+AOs2_cb, data=dataset)
lm.070 <- lm(Desc_ANE~NAOs2+AOs3, data=dataset)
lm.071 <- lm(Desc_ANE~NAOs2+AOs3_sq, data=dataset)
lm.072 <- lm(Desc_ANE~NAOs2+AOs3_cb, data=dataset)

AICc(lm.031,
     lm.037,
     lm.038,
     lm.039,
     lm.040,
     lm.041,
     lm.042,
     lm.043,
     lm.044,
     lm.045,
     lm.046,
     lm.047,
     lm.048,
     lm.049,
     lm.050,
     lm.051,
     lm.052,
     lm.053,
     lm.054,
     lm.055,
     lm.056,
     lm.057,
     lm.058,
     lm.059,
     lm.060,
     lm.061,
     lm.062,
     lm.063,
     lm.064,
     lm.065,
     lm.066,
     lm.067,
     lm.068,
     lm.069,
     lm.070,
     lm.071,
     lm.072)

summary(lm.052)

# El mejor modelo es el lm.052 (AOw1).
# Introducirla hace más significativa a la variable NAO.

# Búsqueda de la variable EA que mejor se ajusta al modelo

lm.073 <- lm(Desc_ANE~NAOs2+AOw1+EA, data=dataset)
lm.074 <- lm(Desc_ANE~NAOs2+AOw1+EA_sq, data=dataset)
lm.075 <- lm(Desc_ANE~NAOs2+AOw1+EA_cb, data=dataset)
lm.076 <- lm(Desc_ANE~NAOs2+AOw1+EA1, data=dataset)
lm.077 <- lm(Desc_ANE~NAOs2+AOw1+EA1_sq, data=dataset)
lm.078 <- lm(Desc_ANE~NAOs2+AOw1+EA1_cb, data=dataset)
lm.079 <- lm(Desc_ANE~NAOs2+AOw1+EA2, data=dataset)
lm.080 <- lm(Desc_ANE~NAOs2+AOw1+EA2_sq, data=dataset)
lm.081 <- lm(Desc_ANE~NAOs2+AOw1+EA2_cb, data=dataset)
lm.082 <- lm(Desc_ANE~NAOs2+AOw1+EA3, data=dataset)
lm.083 <- lm(Desc_ANE~NAOs2+AOw1+EA3_sq, data=dataset)
lm.084 <- lm(Desc_ANE~NAOs2+AOw1+EA3_cb, data=dataset)
lm.085 <- lm(Desc_ANE~NAOs2+AOw1+EAw, data=dataset)
lm.086 <- lm(Desc_ANE~NAOs2+AOw1+EAw_sq, data=dataset)
lm.087 <- lm(Desc_ANE~NAOs2+AOw1+EAw_cb, data=dataset)
lm.088 <- lm(Desc_ANE~NAOs2+AOw1+EAw1, data=dataset)
lm.089 <- lm(Desc_ANE~NAOs2+AOw1+EAw1_sq, data=dataset)
lm.090 <- lm(Desc_ANE~NAOs2+AOw1+EAw1_cb, data=dataset)
lm.091 <- lm(Desc_ANE~NAOs2+AOw1+EAw2, data=dataset)
lm.092 <- lm(Desc_ANE~NAOs2+AOw1+EAw2_sq, data=dataset)
lm.093 <- lm(Desc_ANE~NAOs2+AOw1+EAw2_cb, data=dataset)
lm.094 <- lm(Desc_ANE~NAOs2+AOw1+EAw3, data=dataset)
lm.095 <- lm(Desc_ANE~NAOs2+AOw1+EAw3_sq, data=dataset)
lm.096 <- lm(Desc_ANE~NAOs2+AOw1+EAw3_cb, data=dataset)
lm.097 <- lm(Desc_ANE~NAOs2+AOw1+EAs, data=dataset)
lm.098 <- lm(Desc_ANE~NAOs2+AOw1+EAs_sq, data=dataset)
lm.099 <- lm(Desc_ANE~NAOs2+AOw1+EAs_cb, data=dataset)
lm.100 <- lm(Desc_ANE~NAOs2+AOw1+EAs1, data=dataset)
lm.101 <- lm(Desc_ANE~NAOs2+AOw1+EAs1_sq, data=dataset)
lm.102 <- lm(Desc_ANE~NAOs2+AOw1+EAs1_cb, data=dataset)
lm.103 <- lm(Desc_ANE~NAOs2+AOw1+EAs2, data=dataset)
lm.104 <- lm(Desc_ANE~NAOs2+AOw1+EAs2_sq, data=dataset)
lm.105 <- lm(Desc_ANE~NAOs2+AOw1+EAs2_cb, data=dataset)
lm.106 <- lm(Desc_ANE~NAOs2+AOw1+EAs3, data=dataset)
lm.107 <- lm(Desc_ANE~NAOs2+AOw1+EAs3_sq, data=dataset)
lm.108 <- lm(Desc_ANE~NAOs2+AOw1+EAs3_cb, data=dataset)

AICc(lm.052,
     lm.073,
     lm.074,
     lm.075,
     lm.076,
     lm.077,
     lm.078,
     lm.079,
     lm.080,
     lm.081,
     lm.082,
     lm.083,
     lm.084,
     lm.085,
     lm.086,
     lm.087,
     lm.088,
     lm.089,
     lm.090,
     lm.091,
     lm.092,
     lm.093,
     lm.094,
     lm.095,
     lm.096,
     lm.097,
     lm.098,
     lm.099,
     lm.100,
     lm.101,
     lm.102,
     lm.103,
     lm.104,
     lm.105,
     lm.106,
     lm.107,
     lm.108)


# La variable que más mejora el modelo es el lm.108 (EAs3_cb)
summary(lm.108)
AICc(lm.108)

lm.109 <- lm(Desc_ANE~EAs3_cb, data=dataset)
summary (lm.109)
AICc(lm.109)
# VALIDACIÓN DE LAS CONDICIONES PARA LA REGRESIÓN MÚLTIPLE LINEAL


plot1 <- ggplot(data = dataset, aes(EAs3_cb, lm.109$residuals)) +
  geom_point() + geom_smooth(color = "firebrick") + geom_hline(yintercept = 0) +
  theme_bw()

grid.arrange(plot1)


# Normalidad de los residuos
qqnorm(lm.109$residuals)
qqline(lm.109$residuals)
shapiro.test(lm.109$residuals) # Los residuos no cumplen la asunción de normalidad

# Homocedasticidad de los residuos (varianza constante)
ggplot(data = dataset, aes(lm.109$fitted.values, lm.109$residuals)) +
  geom_point() +
  geom_smooth(color = "firebrick", se = FALSE) +
  geom_hline(yintercept = 0) +
  theme_bw()
bptest(lm.109) # Los residuos son homocedásticos

# Linealidad entre variable respuesta y explicativas
corrplot(cor(dplyr::select(dataset, Desc_ANE, EAs3_cb)),
         method = "number", tl.col = "black")

# Multicolinealidad
vif(lm.109) # Si FIV>10 entonces la multicolinealidad es muy alta (wikipedia, FIV). No es el caso.

# Independencia (Autocorrelación) de los residuos. Mediante la prueba de Durbin Watson.
# Si el valor del estadístico Durbin Watson (DW) está próximo a 2 entonces los residuos 
# no están autocorrelacionados. Si su valor es 0 hay autocorrelación perfecta positiva. 
# Si tiene un valor de 4 existe autocorrelación perfecta negativa.
dwtest(lm.109, alternative = "two.sided") # Se acepta la hipótesis nula de que no existe autocorrelación

# Identificación de posibles valores atípicos o influyentes
dataset$studentized_residual <- rstudent(lm.108)
ggplot(data = dataset, aes(x = predict(lm.108), y = abs(studentized_residual))) +
  geom_hline(yintercept = 3, color = "grey", linetype = "dashed") +
  # se identifican en rojo observaciones con residuos estandarizados absolutos > 3
  geom_point(aes(color = ifelse(abs(studentized_residual) > 3, 'red', 'black'))) +
  scale_color_identity() +
  labs(title = "Distribución de los residuos studentized",
       x = "predicción modelo") + 
  theme_bw() + theme(plot.title = element_text(hjust = 0.5))

which(abs(dataset$studentized_residual) > 3) # La observación 15 es atípica

summary(influence.measures(lm.109))

influencePlot(lm.109)
# Estudios más exhaustivos consistirían en rehacer el modelo sin las observaciones y ver el impacto.


# El modelo final se queda de la forma:
summary(lm.108)
confint(lm.108, level=0.95) # Intervalos de confianza 95%


# VALIDACIÓN DE LAS CONDICIONES PARA LA REGRESIÓN MÚLTIPLE LINEAL MODELO LM.108


plot1 <- ggplot(data = dataset, aes(NAOs2, lm.108$residuals)) +
  geom_point() + geom_smooth(color = "firebrick") + geom_hline(yintercept = 0) +
  theme_bw()
plot2 <- ggplot(data = dataset, aes(AOw1, lm.108$residuals)) +
  geom_point() + geom_smooth(color = "firebrick") + geom_hline(yintercept = 0) +
  theme_bw()
plot3 <- ggplot(data = dataset, aes(EAs3_cb, lm.108$residuals)) +
  geom_point() + geom_smooth(color = "firebrick") + geom_hline(yintercept = 0) +
  theme_bw()
grid.arrange(plot1, plot2, plot3)


# Normalidad de los residuos
qqnorm(lm.108$residuals)
qqline(lm.108$residuals)
shapiro.test(lm.108$residuals) # Los residuos no cumplen la asunción de normalidad

# Homocedasticidad de los residuos (varianza constante)
ggplot(data = dataset, aes(lm.108$fitted.values, lm.108$residuals)) +
  geom_point() +
  geom_smooth(color = "firebrick", se = FALSE) +
  geom_hline(yintercept = 0) +
  theme_bw()
bptest(lm.108) # Los residuos son homocedásticos

# Linealidad entre variable respuesta y explicativas
corrplot(cor(dplyr::select(dataset, Desc_PIL, NAOs2, AOw1, EAs3_cb)),
         method = "number", tl.col = "black")

# Multicolinealidad
vif(lm.108) # Si FIV>10 entonces la multicolinealidad es muy alta (wikipedia, FIV). No es el caso.

# Independencia (Autocorrelación) de los residuos. Mediante la prueba de Durbin Watson.
# Si el valor del estadístico Durbin Watson (DW) está próximo a 2 entonces los residuos 
# no están autocorrelacionados. Si su valor es 0 hay autocorrelación perfecta positiva. 
# Si tiene un valor de 4 existe autocorrelación perfecta negativa.
dwtest(lm.109, alternative = "two.sided") # Se acepta la hipótesis nula de que no existe autocorrelación

# Identificación de posibles valores atípicos o influyentes
dataset$studentized_residual <- rstudent(lm.108)
ggplot(data = dataset, aes(x = predict(lm.108), y = abs(studentized_residual))) +
  geom_hline(yintercept = 3, color = "grey", linetype = "dashed") +
  # se identifican en rojo observaciones con residuos estandarizados absolutos > 3
  geom_point(aes(color = ifelse(abs(studentized_residual) > 3, 'red', 'black'))) +
  scale_color_identity() +
  labs(title = "Distribución de los residuos studentized",
       x = "predicción modelo") + 
  theme_bw() + theme(plot.title = element_text(hjust = 0.5))

which(abs(dataset$studentized_residual) > 3) # La observación 15 es atípica

summary(influence.measures(lm.108))

influencePlot(lm.108)
# Estudios más exhaustivos consistirían en rehacer el modelo sin las observaciones y ver el impacto.


# El modelo final se queda de la forma:
summary(lm.108)
confint(lm.108, level=0.95) # Intervalos de confianza 95%


-----------------------------------------------------------------------------
  # 2.- Utilizando GLM
-----------------------------------------------------------------------------
# Búsqueda de la distribución a la que más se ajustade la variable aleatoria
  

# Se comparan únicamente las distribuciones con un dominio [0, +inf)
comparacion_aicc <- AICc(
  mlbetapr(dataset$Desc_ANE),
  mlexp(dataset$Desc_ANE),
  mlinvgamma(dataset$Desc_ANE),
  mlgamma(dataset$Desc_ANE),
  mllnorm(dataset$Desc_ANE),
  mlrayleigh(dataset$Desc_ANE),
  mlinvgauss(dataset$Desc_ANE),
  mlweibull(dataset$Desc_ANE),
  mlinvweibull(dataset$Desc_ANE),
  mllgamma(dataset$Desc_ANE))
comparacion_aicc %>% rownames_to_column(var = "distribucion") %>% arrange(AICc)

comparacion_bic <- BIC(
  mlbetapr(dataset$Desc_ANE),
  mlexp(dataset$Desc_ANE),
  mlinvgamma(dataset$Desc_ANE),
  mlgamma(dataset$Desc_ANE),
  mllnorm(dataset$Desc_ANE),
  mlrayleigh(dataset$Desc_ANE),
  mlinvgauss(dataset$Desc_ANE),
  mlweibull(dataset$Desc_ANE),
  mlinvweibull(dataset$Desc_ANE),
  mllgamma(dataset$Desc_ANE))
comparacion_bic %>% rownames_to_column(var = "distribucion") %>% arrange(BIC) 
# Parece que la distribución que más se ajusta es la gamma inversa 


# Modelo con cada variable ambiental (NAO, AO y EA) más correlacionada con la respuesta

glm.001 <- glm(Desc_ANE~NAO,
               family = Gamma(link = "inverse"), data=dataset)
glm.002 <- glm(Desc_ANE~NAO_sq,
               family = Gamma(link = "inverse"), data=dataset)
glm.003 <- glm(Desc_ANE~NAO_cb, 
               family = Gamma(link = "inverse"), data=dataset)
glm.004 <- glm(Desc_ANE~NAO1, 
               family = Gamma(link = "inverse"), data=dataset)
glm.005 <- glm(Desc_ANE~NAO1_sq,
               family = Gamma(link = "inverse"), data=dataset)
glm.006 <- glm(Desc_ANE~NAO1_cb,
               family = Gamma(link = "inverse"), data=dataset)
glm.007 <- glm(Desc_ANE~NAO2, 
               family = Gamma(link = "inverse"), data=dataset)
glm.008 <- glm(Desc_ANE~NAO2_sq, 
               family = Gamma(link = "inverse"), data=dataset)
glm.009 <- glm(Desc_ANE~NAO2_cb,
               family = Gamma(link = "inverse"), data=dataset)
glm.010 <- glm(Desc_ANE~NAO3,
               family = Gamma(link = "inverse"), data=dataset)
glm.011 <- glm(Desc_ANE~NAO3_sq, 
               family = Gamma(link = "inverse"), data=dataset)
glm.012 <- glm(Desc_ANE~NAO3_cb,
               family = Gamma(link = "inverse"), data=dataset)
glm.013 <- glm(Desc_ANE~NAOw,
               family = Gamma(link = "inverse"), data=dataset)
glm.014 <- glm(Desc_ANE~NAOw_sq,
               family = Gamma(link = "inverse"), data=dataset)
glm.015 <- glm(Desc_ANE~NAOw_cb, 
               family = Gamma(link = "inverse"), data=dataset)
glm.016 <- glm(Desc_ANE~NAOw1,
               family = Gamma(link = "inverse"), data=dataset)
glm.017 <- glm(Desc_ANE~NAOw1_sq, 
               family = Gamma(link = "inverse"), data=dataset)
glm.018 <- glm(Desc_ANE~NAOw1_cb,
               family = Gamma(link = "inverse"), data=dataset)
glm.019 <- glm(Desc_ANE~NAOw2, 
               family = Gamma(link = "inverse"), data=dataset)
glm.020 <- glm(Desc_ANE~NAOw2_sq,
               family = Gamma(link = "inverse"), data=dataset)
glm.021 <- glm(Desc_ANE~NAOw2_cb, 
               family = Gamma(link = "inverse"), data=dataset)
glm.022 <- glm(Desc_ANE~NAOw3,
               family = Gamma(link = "inverse"), data=dataset)
glm.023 <- glm(Desc_ANE~NAOw3_sq, 
               family = Gamma(link = "inverse"), data=dataset)
glm.024 <- glm(Desc_ANE~NAOw3_cb,
               family = Gamma(link = "inverse"), data=dataset)
glm.025 <- glm(Desc_ANE~NAOs, 
               family = Gamma(link = "inverse"), data=dataset)
glm.026 <- glm(Desc_ANE~NAOs_sq,
               family = Gamma(link = "inverse"), data=dataset)
glm.027 <- glm(Desc_ANE~NAOs_cb, 
               family = Gamma(link = "inverse"), data=dataset)
glm.028 <- glm(Desc_ANE~NAOs1,
               family = Gamma(link = "inverse"), data=dataset)
glm.029 <- glm(Desc_ANE~NAOs1_sq,
               family = Gamma(link = "inverse"), data=dataset)
glm.030 <- glm(Desc_ANE~NAOs1_cb,
               family = Gamma(link = "inverse"), data=dataset)
glm.031 <- glm(Desc_ANE~NAOs2, 
               family = Gamma(link = "inverse"), data=dataset)
glm.032 <- glm(Desc_ANE~NAOs2_sq,
               family = Gamma(link = "inverse"), data=dataset)
glm.033 <- glm(Desc_ANE~NAOs2_cb, 
               family = Gamma(link = "inverse"), data=dataset)
glm.034 <- glm(Desc_ANE~NAOs3,
               family = Gamma(link = "inverse"), data=dataset)
glm.035 <- glm(Desc_ANE~NAOs3_sq, 
               family = Gamma(link = "inverse"), data=dataset)
glm.036 <- glm(Desc_ANE~NAOs3_cb,
               family = Gamma(link = "inverse"), data=dataset)

AICc(glm.001,
     glm.002,
     glm.003,
     glm.004,
     glm.005,
     glm.006,
     glm.007,
     glm.008,
     glm.009,
     glm.010,
     glm.011,
     glm.012,
     glm.013,
     glm.014,
     glm.015,
     glm.016,
     glm.017,
     glm.018,
     glm.019,
     glm.020,
     glm.021,
     glm.022,
     glm.023,
     glm.024,
     glm.025,
     glm.026,
     glm.027,
     glm.028,
     glm.029,
     glm.030,
     glm.031,
     glm.032,
     glm.033,
     glm.034,
     glm.035,
     glm.036)

summary (glm.031)
Dsquared(glm.031)

# Búsqueda de la variable AO que mejor se ajusta al modelo
glm.037 <- glm(Desc_ANE~NAOs2+AO,
               family = Gamma(link = "inverse"), data=dataset)
glm.038 <- glm(Desc_ANE~NAOs2+AO_sq,
               family = Gamma(link = "inverse"), data=dataset)
glm.039 <- glm(Desc_ANE~NAOs2+AO_cb,
               family = Gamma(link = "inverse"), data=dataset)
glm.040 <- glm(Desc_ANE~NAOs2+AO1,
               family = Gamma(link = "inverse"), data=dataset)
glm.041 <- glm(Desc_ANE~NAOs2+AO1_sq,
               family = Gamma(link = "inverse"), data=dataset)
glm.042 <- glm(Desc_ANE~NAOs2+AO1_cb,
               family = Gamma(link = "inverse"), data=dataset)
glm.043 <- glm(Desc_ANE~NAOs2+AO2,
               family = Gamma(link = "inverse"), data=dataset)
glm.044 <- glm(Desc_ANE~NAOs2+AO2_sq,
               family = Gamma(link = "inverse"), data=dataset)
glm.045 <- glm(Desc_ANE~NAOs2+AO2_cb,
               family = Gamma(link = "inverse"), data=dataset)
glm.046 <- glm(Desc_ANE~NAOs2+AO3,
               family = Gamma(link = "inverse"), data=dataset)
glm.047 <- glm(Desc_ANE~NAOs2+AO3_sq,
               family = Gamma(link = "inverse"), data=dataset)
glm.048 <- glm(Desc_ANE~NAOs2+AO3_cb,
               family = Gamma(link = "inverse"), data=dataset)
glm.049 <- glm(Desc_ANE~NAOs2+AOw,
               family = Gamma(link = "inverse"), data=dataset)
glm.050 <- glm(Desc_ANE~NAOs2+AOw_sq,
               family = Gamma(link = "inverse"), data=dataset)
glm.051 <- glm(Desc_ANE~NAOs2+AOw_cb,
               family = Gamma(link = "inverse"), data=dataset)
glm.052 <- glm(Desc_ANE~NAOs2+AOw1,
               family = Gamma(link = "inverse"), data=dataset)
glm.053 <- glm(Desc_ANE~NAOs2+AOw1_sq,
               family = Gamma(link = "inverse"), data=dataset)
glm.054 <- glm(Desc_ANE~NAOs2+AOw1_cb,
               family = Gamma(link = "inverse"), data=dataset)
glm.055 <- glm(Desc_ANE~NAOs2+AOw2,
               family = Gamma(link = "inverse"), data=dataset)
glm.056 <- glm(Desc_ANE~NAOs2+AOw2_sq,
               family = Gamma(link = "inverse"), data=dataset)
glm.057 <- glm(Desc_ANE~NAOs2+AOw2_cb,
               family = Gamma(link = "inverse"), data=dataset)
glm.058 <- glm(Desc_ANE~NAOs2+AOw3,
               family = Gamma(link = "inverse"), data=dataset)
glm.059 <- glm(Desc_ANE~NAOs2+AOw3_sq,
               family = Gamma(link = "inverse"), data=dataset)
glm.060 <- glm(Desc_ANE~NAOs2+AOw3_cb,
               family = Gamma(link = "inverse"), data=dataset)
glm.061 <- glm(Desc_ANE~NAOs2+AOs,
               family = Gamma(link = "inverse"), data=dataset)
glm.062 <- glm(Desc_ANE~NAOs2+AOs_sq,
               family = Gamma(link = "inverse"), data=dataset)
glm.063 <- glm(Desc_ANE~NAOs2+AOs_cb,
               family = Gamma(link = "inverse"), data=dataset)
glm.064 <- glm(Desc_ANE~NAOs2+AOs1,
               family = Gamma(link = "inverse"), data=dataset)
glm.065 <- glm(Desc_ANE~NAOs2+AOs1_sq,
               family = Gamma(link = "inverse"), data=dataset)
glm.066 <- glm(Desc_ANE~NAOs2+AOs1_cb,
               family = Gamma(link = "inverse"), data=dataset)
glm.067 <- glm(Desc_ANE~NAOs2+AOs2,
               family = Gamma(link = "inverse"), data=dataset)
glm.068 <- glm(Desc_ANE~NAOs2+AOs2_sq,
               family = Gamma(link = "inverse"), data=dataset)
glm.069 <- glm(Desc_ANE~NAOs2+AOs2_cb,
               family = Gamma(link = "inverse"), data=dataset)
glm.070 <- glm(Desc_ANE~NAOs2+AOs3,
               family = Gamma(link = "inverse"), data=dataset)
glm.071 <- glm(Desc_ANE~NAOs2+AOs3_sq,
               family = Gamma(link = "inverse"), data=dataset)
glm.072 <- glm(Desc_ANE~NAOs2+AOs3_cb,
               family = Gamma(link = "inverse"), data=dataset)

AICc(glm.031,
     glm.037,
     glm.038,
     glm.039,
     glm.040,
     glm.041,
     glm.042,
     glm.043,
     glm.044,
     glm.045,
     glm.046,
     glm.047,
     glm.048,
     glm.049,
     glm.050,
     glm.051,
     glm.052,
     glm.053,
     glm.054,
     glm.055,
     glm.056,
     glm.057,
     glm.058,
     glm.059,
     glm.060,
     glm.061,
     glm.062,
     glm.063,
     glm.064,
     glm.065,
     glm.066,
     glm.067,
     glm.068,
     glm.069,
     glm.070,
     glm.071,
     glm.072)

summary(glm.052)
Dsquared(glm.052)
# El que más mejora el modelo es el glm.052 (AOw1)

# Búsqueda de la variable EA que mejor se ajusta al modelo
glm.073 <- glm(Desc_ANE~NAOs2+AOw1+EA,
               family = Gamma(link = "inverse"), data=dataset)
glm.074 <- glm(Desc_ANE~NAOs2+AOw1+EA_sq,
               family = Gamma(link = "inverse"), data=dataset)
glm.075 <- glm(Desc_ANE~NAOs2+AOw1+EA_cb,
               family = Gamma(link = "inverse"), data=dataset)
glm.076 <- glm(Desc_ANE~NAOs2+AOw1+EA1,
               family = Gamma(link = "inverse"), data=dataset)
glm.077 <- glm(Desc_ANE~NAOs2+AOw1+EA1_sq,
               family = Gamma(link = "inverse"), data=dataset)
glm.078 <- glm(Desc_ANE~NAOs2+AOw1+EA1_cb,
               family = Gamma(link = "inverse"), data=dataset)
glm.079 <- glm(Desc_ANE~NAOs2+AOw1+EA2,
               family = Gamma(link = "inverse"), data=dataset)
glm.080 <- glm(Desc_ANE~NAOs2+AOw1+EA2_sq,
               family = Gamma(link = "inverse"), data=dataset)
glm.081 <- glm(Desc_ANE~NAOs2+AOw1+EA2_cb,
               family = Gamma(link = "inverse"), data=dataset)
glm.082 <- glm(Desc_ANE~NAOs2+AOw1+EA3,
               family = Gamma(link = "inverse"), data=dataset)
glm.083 <- glm(Desc_ANE~NAOs2+AOw1+EA3_sq,
               family = Gamma(link = "inverse"), data=dataset)
glm.084 <- glm(Desc_ANE~NAOs2+AOw1+EA3_cb,
               family = Gamma(link = "inverse"), data=dataset)
glm.085 <- glm(Desc_ANE~NAOs2+AOw1+EAw,
               family = Gamma(link = "inverse"), data=dataset)
glm.086 <- glm(Desc_ANE~NAOs2+AOw1+EAw_sq,
               family = Gamma(link = "inverse"), data=dataset)
glm.087 <- glm(Desc_ANE~NAOs2+AOw1+EAw_cb,
               family = Gamma(link = "inverse"), data=dataset)
glm.088 <- glm(Desc_ANE~NAOs2+AOw1+EAw1,
               family = Gamma(link = "inverse"), data=dataset)
glm.089 <- glm(Desc_ANE~NAOs2+AOw1+EAw1_sq,
               family = Gamma(link = "inverse"), data=dataset)
glm.090 <- glm(Desc_ANE~NAOs2+AOw1+EAw1_cb,
               family = Gamma(link = "inverse"), data=dataset)
glm.091 <- glm(Desc_ANE~NAOs2+AOw1+EAw2,
               family = Gamma(link = "inverse"), data=dataset)
glm.092 <- glm(Desc_ANE~NAOs2+AOw1+EAw2_sq,
               family = Gamma(link = "inverse"), data=dataset)
glm.093 <- glm(Desc_ANE~NAOs2+AOw1+EAw2_cb,
               family = Gamma(link = "inverse"), data=dataset)
glm.094 <- glm(Desc_ANE~NAOs2+AOw1+EAw3,
               family = Gamma(link = "inverse"), data=dataset)
glm.095 <- glm(Desc_ANE~NAOs2+AOw1+EAw3_sq,
               family = Gamma(link = "inverse"), data=dataset)
glm.096 <- glm(Desc_ANE~NAOs2+AOw1+EAw3_cb,
               family = Gamma(link = "inverse"), data=dataset)
glm.097 <- glm(Desc_ANE~NAOs2+AOw1+EAs,
               family = Gamma(link = "inverse"), data=dataset)
glm.098 <- glm(Desc_ANE~NAOs2+AOw1+EAs_sq,
               family = Gamma(link = "inverse"), data=dataset)
glm.099 <- glm(Desc_ANE~NAOs2+AOw1+EAs_cb,
               family = Gamma(link = "inverse"), data=dataset)
glm.100 <- glm(Desc_ANE~NAOs2+AOw1+EAs1,
               family = Gamma(link = "inverse"), data=dataset)
glm.101 <- glm(Desc_ANE~NAOs2+AOw1+EAs1_sq,
               family = Gamma(link = "inverse"), data=dataset)
glm.102 <- glm(Desc_ANE~NAOs2+AOw1+EAs1_cb,
               family = Gamma(link = "inverse"), data=dataset)
glm.103 <- glm(Desc_ANE~NAOs2+AOw1+EAs2,
               family = Gamma(link = "inverse"), data=dataset)
glm.104 <- glm(Desc_ANE~NAOs2+AOw1+EAs2_sq,
               family = Gamma(link = "inverse"), data=dataset)
glm.105 <- glm(Desc_ANE~NAOs2+AOw1+EAs2_cb,
               family = Gamma(link = "inverse"), data=dataset)
glm.106 <- glm(Desc_ANE~NAOs2+AOw1+EAs3,
               family = Gamma(link = "inverse"), data=dataset)
glm.107 <- glm(Desc_ANE~NAOs2+AOw1+EAs3_sq,
               family = Gamma(link = "inverse"), data=dataset)
glm.108 <- glm(Desc_ANE~NAOs2+AOw1+EAs3_cb,
               family = Gamma(link = "inverse"), data=dataset)

AICc(glm.052,
     glm.073,
     glm.074,
     glm.075,
     glm.076,
     glm.077,
     glm.078,
     glm.079,
     glm.080,
     glm.081,
     glm.082,
     glm.083,
     glm.084,
     glm.085,
     glm.086,
     glm.087,
     glm.088,
     glm.089,
     glm.090,
     glm.091,
     glm.092,
     glm.093,
     glm.094,
     glm.095,
     glm.096,
     glm.097,
     glm.098,
     glm.099,
     glm.100,
     glm.101,
     glm.102,
     glm.103,
     glm.104,
     glm.105,
     glm.106,
     glm.107,
     glm.108)


# La variable EA que más mejora el modelo es el glm.083 (EA3_sq)
summary(glm.083) # Todas las variables han sido añadidas con significancia
Dsquared(glm.083)

# Vamos a probar otros links a ver si mejora

glm.109 <- glm(Desc_ANE~NAOs2+AOw1+EA3_sq,
               family = Gamma(link = "identity"), data=dataset)

AICc (glm.083,
      glm.109)

# Vamos a probar con la familia gaussian (= normal)

glm.110 <- glm(Desc_ANE~NAO,
               family = gaussian(link = "identity"), data=dataset)
glm.111 <- glm(Desc_ANE~NAO_sq,
               family = gaussian(link = "identity"), data=dataset)
glm.112 <- glm(Desc_ANE~NAO_cb, 
               family = gaussian(link = "identity"), data=dataset)
glm.113 <- glm(Desc_ANE~NAO1, 
               family = gaussian(link = "identity"), data=dataset)
glm.114 <- glm(Desc_ANE~NAO1_sq,
               family = gaussian(link = "identity"), data=dataset)
glm.115 <- glm(Desc_ANE~NAO1_cb,
               family = gaussian(link = "identity"), data=dataset)
glm.116 <- glm(Desc_ANE~NAO2, 
               family = gaussian(link = "identity"), data=dataset)
glm.117 <- glm(Desc_ANE~NAO2_sq, 
               family = gaussian(link = "identity"), data=dataset)
glm.118 <- glm(Desc_ANE~NAO2_cb,
               family = gaussian(link = "identity"), data=dataset)
glm.119 <- glm(Desc_ANE~NAO3,
               family = gaussian(link = "identity"), data=dataset)
glm.120 <- glm(Desc_ANE~NAO3_sq, 
               family = gaussian(link = "identity"), data=dataset)
glm.121 <- glm(Desc_ANE~NAO3_cb,
               family = gaussian(link = "identity"), data=dataset)
glm.122 <- glm(Desc_ANE~NAOw,
               family = gaussian(link = "identity"), data=dataset)
glm.123 <- glm(Desc_ANE~NAOw_sq,
               family = gaussian(link = "identity"), data=dataset)
glm.124 <- glm(Desc_ANE~NAOw_cb, 
               family = gaussian(link = "identity"), data=dataset)
glm.125 <- glm(Desc_ANE~NAOw1,
               family = gaussian(link = "identity"), data=dataset)
glm.126 <- glm(Desc_ANE~NAOw1_sq, 
               family = gaussian(link = "identity"), data=dataset)
glm.127 <- glm(Desc_ANE~NAOw1_cb,
               family = gaussian(link = "identity"), data=dataset)
glm.128 <- glm(Desc_ANE~NAOw2, 
               family = gaussian(link = "identity"), data=dataset)
glm.129 <- glm(Desc_ANE~NAOw2_sq,
               family = gaussian(link = "identity"), data=dataset)
glm.130 <- glm(Desc_ANE~NAOw2_cb, 
               family = gaussian(link = "identity"), data=dataset)
glm.131 <- glm(Desc_ANE~NAOw3,
               family = gaussian(link = "identity"), data=dataset)
glm.132 <- glm(Desc_ANE~NAOw3_sq, 
               family = gaussian(link = "identity"), data=dataset)
glm.133 <- glm(Desc_ANE~NAOw3_cb,
               family = gaussian(link = "identity"), data=dataset)
glm.134 <- glm(Desc_ANE~NAOs, 
               family = gaussian(link = "identity"), data=dataset)
glm.135 <- glm(Desc_ANE~NAOs_sq,
               family = gaussian(link = "identity"), data=dataset)
glm.136 <- glm(Desc_ANE~NAOs_cb, 
               family = gaussian(link = "identity"), data=dataset)
glm.137 <- glm(Desc_ANE~NAOs1,
               family = gaussian(link = "identity"), data=dataset)
glm.138 <- glm(Desc_ANE~NAOs1_sq,
               family = gaussian(link = "identity"), data=dataset)
glm.139 <- glm(Desc_ANE~NAOs1_cb,
               family = gaussian(link = "identity"), data=dataset)
glm.140 <- glm(Desc_ANE~NAOs2, 
               family = gaussian(link = "identity"), data=dataset)
glm.141 <- glm(Desc_ANE~NAOs2_sq,
               family = gaussian(link = "identity"), data=dataset)
glm.142 <- glm(Desc_ANE~NAOs2_cb, 
               family = gaussian(link = "identity"), data=dataset)
glm.143 <- glm(Desc_ANE~NAOs3,
               family = gaussian(link = "identity"), data=dataset)
glm.144 <- glm(Desc_ANE~NAOs3_sq, 
               family = gaussian(link = "identity"), data=dataset)
glm.145 <- glm(Desc_ANE~NAOs3_cb,
               family = gaussian(link = "identity"), data=dataset)

AICc(glm.110,
     glm.111,
     glm.112,
     glm.113,
     glm.114,
     glm.115,
     glm.116,
     glm.117,
     glm.118,
     glm.119,
     glm.120,
     glm.121,
     glm.122,
     glm.123,
     glm.124,
     glm.125,
     glm.126,
     glm.127,
     glm.128,
     glm.129,
     glm.130,
     glm.131,
     glm.132,
     glm.133,
     glm.134,
     glm.135,
     glm.136,
     glm.137,
     glm.138,
     glm.139,
     glm.140,
     glm.141,
     glm.142,
     glm.143,
     glm.144,
     glm.145)

# La variable NAO que más se ajusta al modelo es la NAOs2 (glm.140)
summary (glm.140)
Dsquared(glm.140)

# Búsqueda de la variable AO que mejor se ajusta al modelo
glm.146 <- glm(Desc_ANE~NAOs2+AO,
               family = gaussian(link = "identity"), data=dataset)
glm.147 <- glm(Desc_ANE~NAOs2+AO_sq,
               family = gaussian(link = "identity"), data=dataset)
glm.148 <- glm(Desc_ANE~NAOs2+AO_cb,
               family = gaussian(link = "identity"), data=dataset)
glm.149 <- glm(Desc_ANE~NAOs2+AO1,
               family = gaussian(link = "identity"), data=dataset)
glm.150 <- glm(Desc_ANE~NAOs2+AO1_sq,
               family = gaussian(link = "identity"), data=dataset)
glm.151 <- glm(Desc_ANE~NAOs2+AO1_cb,
               family = gaussian(link = "identity"), data=dataset)
glm.152 <- glm(Desc_ANE~NAOs2+AO2,
               family = gaussian(link = "identity"), data=dataset)
glm.153 <- glm(Desc_ANE~NAOs2+AO2_sq,
               family = gaussian(link = "identity"), data=dataset)
glm.154 <- glm(Desc_ANE~NAOs2+AO2_cb,
               family = gaussian(link = "identity"), data=dataset)
glm.155 <- glm(Desc_ANE~NAOs2+AO3,
               family = gaussian(link = "identity"), data=dataset)
glm.156 <- glm(Desc_ANE~NAOs2+AO3_sq,
               family = gaussian(link = "identity"), data=dataset)
glm.157 <- glm(Desc_ANE~NAOs2+AO3_cb,
               family = gaussian(link = "identity"), data=dataset)
glm.158 <- glm(Desc_ANE~NAOs2+AOw,
               family = gaussian(link = "identity"), data=dataset)
glm.159 <- glm(Desc_ANE~NAOs2+AOw_sq,
               family = gaussian(link = "identity"), data=dataset)
glm.160 <- glm(Desc_ANE~NAOs2+AOw_cb,
               family = gaussian(link = "identity"), data=dataset)
glm.161 <- glm(Desc_ANE~NAOs2+AOw1,
               family = gaussian(link = "identity"), data=dataset)
glm.162 <- glm(Desc_ANE~NAOs2+AOw1_sq,
               family = gaussian(link = "identity"), data=dataset)
glm.163 <- glm(Desc_ANE~NAOs2+AOw1_cb,
               family = gaussian(link = "identity"), data=dataset)
glm.164 <- glm(Desc_ANE~NAOs2+AOw2,
               family = gaussian(link = "identity"), data=dataset)
glm.165 <- glm(Desc_ANE~NAOs2+AOw2_sq,
               family = gaussian(link = "identity"), data=dataset)
glm.166 <- glm(Desc_ANE~NAOs2+AOw2_cb,
               family = gaussian(link = "identity"), data=dataset)
glm.167 <- glm(Desc_ANE~NAOs2+AOw3,
               family = gaussian(link = "identity"), data=dataset)
glm.168 <- glm(Desc_ANE~NAOs2+AOw3_sq,
               family = gaussian(link = "identity"), data=dataset)
glm.169 <- glm(Desc_ANE~NAOs2+AOw3_cb,
               family = gaussian(link = "identity"), data=dataset)
glm.170 <- glm(Desc_ANE~NAOs2+AOs,
               family = gaussian(link = "identity"), data=dataset)
glm.171 <- glm(Desc_ANE~NAOs2+AOs_sq,
               family = gaussian(link = "identity"), data=dataset)
glm.172 <- glm(Desc_ANE~NAOs2+AOs_cb,
               family = gaussian(link = "identity"), data=dataset)
glm.173 <- glm(Desc_ANE~NAOs2+AOs1,
               family = gaussian(link = "identity"), data=dataset)
glm.174 <- glm(Desc_ANE~NAOs2+AOs1_sq,
               family = gaussian(link = "identity"), data=dataset)
glm.175 <- glm(Desc_ANE~NAOs2+AOs1_cb,
               family = gaussian(link = "identity"), data=dataset)
glm.176 <- glm(Desc_ANE~NAOs2+AOs2,
               family = gaussian(link = "identity"), data=dataset)
glm.177 <- glm(Desc_ANE~NAOs2+AOs2_sq,
               family = gaussian(link = "identity"), data=dataset)
glm.178 <- glm(Desc_ANE~NAOs2+AOs2_cb,
               family = gaussian(link = "identity"), data=dataset)
glm.179 <- glm(Desc_ANE~NAOs2+AOs3,
               family = gaussian(link = "identity"), data=dataset)
glm.180 <- glm(Desc_ANE~NAOs2+AOs3_sq,
               family = gaussian(link = "identity"), data=dataset)
glm.181 <- glm(Desc_ANE~NAOs2+AOs3_cb,
               family = gaussian(link = "identity"), data=dataset)

AICc(glm.140,
     glm.143,
     glm.144,
     glm.145,
     glm.146,
     glm.147,
     glm.148,
     glm.149,
     glm.150,
     glm.151,
     glm.152,
     glm.153,
     glm.154,
     glm.155,
     glm.156,
     glm.157,
     glm.158,
     glm.159,
     glm.160,
     glm.161,
     glm.162,
     glm.163,
     glm.164,
     glm.165,
     glm.166,
     glm.167,
     glm.168,
     glm.169,
     glm.170,
     glm.171,
     glm.172,
     glm.173,
     glm.174,
     glm.175,
     glm.176,
     glm.177,
     glm.178,
     glm.179,
     glm.180,
     glm.181)

# La variable AO que mejor se ajusta es AOw1 (glm.161)

summary(glm.161)
Dsquared(glm.161)

# Búsqueda de la variable EA que mejor se ajusta al modelo
glm.182 <- glm(Desc_ANE~NAOs2+AOw1+EA,
               family = gaussian(link = "identity"), data=dataset)
glm.183 <- glm(Desc_ANE~NAOs2+AOw1+EA_sq,
               family = gaussian(link = "identity"), data=dataset)
glm.184 <- glm(Desc_ANE~NAOs2+AOw1+EA_cb,
               family = gaussian(link = "identity"), data=dataset)
glm.185 <- glm(Desc_ANE~NAOs2+AOw1+EA1,
               family = gaussian(link = "identity"), data=dataset)
glm.186 <- glm(Desc_ANE~NAOs2+AOw1+EA1_sq,
               family = gaussian(link = "identity"), data=dataset)
glm.187 <- glm(Desc_ANE~NAOs2+AOw1+EA1_cb,
               family = gaussian(link = "identity"), data=dataset)
glm.188 <- glm(Desc_ANE~NAOs2+AOw1+EA2,
               family = gaussian(link = "identity"), data=dataset)
glm.189 <- glm(Desc_ANE~NAOs2+AOw1+EA2_sq,
               family = gaussian(link = "identity"), data=dataset)
glm.190 <- glm(Desc_ANE~NAOs2+AOw1+EA2_cb,
               family = gaussian(link = "identity"), data=dataset)
glm.191 <- glm(Desc_ANE~NAOs2+AOw1+EA3,
               family = gaussian(link = "identity"), data=dataset)
glm.192 <- glm(Desc_ANE~NAOs2+AOw1+EA3_sq,
               family = gaussian(link = "identity"), data=dataset)
glm.193 <- glm(Desc_ANE~NAOs2+AOw1+EA3_cb,
               family = gaussian(link = "identity"), data=dataset)
glm.194 <- glm(Desc_ANE~NAOs2+AOw1+EAw,
               family = gaussian(link = "identity"), data=dataset)
glm.195 <- glm(Desc_ANE~NAOs2+AOw1+EAw_sq,
               family = gaussian(link = "identity"), data=dataset)
glm.196 <- glm(Desc_ANE~NAOs2+AOw1+EAw_cb,
               family = gaussian(link = "identity"), data=dataset)
glm.197 <- glm(Desc_ANE~NAOs2+AOw1+EAw1,
               family = gaussian(link = "identity"), data=dataset)
glm.198 <- glm(Desc_ANE~NAOs2+AOw1+EAw1_sq,
               family = gaussian(link = "identity"), data=dataset)
glm.199 <- glm(Desc_ANE~NAOs2+AOw1+EAw1_cb,
               family = gaussian(link = "identity"), data=dataset)
glm.200 <- glm(Desc_ANE~NAOs2+AOw1+EAw2,
               family = gaussian(link = "identity"), data=dataset)
glm.201 <- glm(Desc_ANE~NAOs2+AOw1+EAw2_sq,
               family = gaussian(link = "identity"), data=dataset)
glm.202 <- glm(Desc_ANE~NAOs2+AOw1+EAw2_cb,
               family = gaussian(link = "identity"), data=dataset)
glm.203 <- glm(Desc_ANE~NAOs2+AOw1+EAw3,
               family = gaussian(link = "identity"), data=dataset)
glm.204 <- glm(Desc_ANE~NAOs2+AOw1+EAw3_sq,
               family = gaussian(link = "identity"), data=dataset)
glm.205 <- glm(Desc_ANE~NAOs2+AOw1+EAw3_cb,
               family = gaussian(link = "identity"), data=dataset)
glm.206 <- glm(Desc_ANE~NAOs2+AOw1+EAs,
               family = gaussian(link = "identity"), data=dataset)
glm.207 <- glm(Desc_ANE~NAOs2+AOw1+EAs_sq,
               family = gaussian(link = "identity"), data=dataset)
glm.208 <- glm(Desc_ANE~NAOs2+AOw1+EAs_cb,
               family = gaussian(link = "identity"), data=dataset)
glm.209 <- glm(Desc_ANE~NAOs2+AOw1+EAs1,
               family = gaussian(link = "identity"), data=dataset)
glm.210 <- glm(Desc_ANE~NAOs2+AOw1+EAs1_sq,
               family = gaussian(link = "identity"), data=dataset)
glm.211 <- glm(Desc_ANE~NAOs2+AOw1+EAs1_cb,
               family = gaussian(link = "identity"), data=dataset)
glm.212 <- glm(Desc_ANE~NAOs2+AOw1+EAs2,
               family = gaussian(link = "identity"), data=dataset)
glm.213 <- glm(Desc_ANE~NAOs2+AOw1+EAs2_sq,
               family = gaussian(link = "identity"), data=dataset)
glm.214 <- glm(Desc_ANE~NAOs2+AOw1+EAs2_cb,
               family = gaussian(link = "identity"), data=dataset)
glm.215 <- glm(Desc_ANE~NAOs2+AOw1+EAs3,
               family = gaussian(link = "identity"), data=dataset)
glm.216 <- glm(Desc_ANE~NAOs2+AOw1+EAs3_sq,
               family = gaussian(link = "identity"), data=dataset)
glm.217 <- glm(Desc_ANE~NAOs2+AOw1+EAs3_cb,
               family = gaussian(link = "identity"), data=dataset)
AICc(glm.161,
     glm.182,
     glm.183,
     glm.184,
     glm.185,
     glm.186,
     glm.187,
     glm.188,
     glm.189,
     glm.190,
     glm.191,
     glm.192,
     glm.193,
     glm.194,
     glm.195,
     glm.196,
     glm.197,
     glm.198,
     glm.199,
     glm.200,
     glm.201,
     glm.202,
     glm.203,
     glm.204,
     glm.205,
     glm.206,
     glm.207,
     glm.208,
     glm.209,
     glm.210,
     glm.211,
     glm.212,
     glm.213,
     glm.214,
     glm.215,
     glm.216,
     glm.217)

# La variable EA que mejor se ajusta es la EAs3_cb (glm.217)
summary(glm.217)
Dsquared(glm.217)

# Probando con otros link
glm.218 <- glm(Desc_ANE~NAOs2+AOw1+EAs3_cb,
               family = gaussian(link = "inverse"), data=dataset)

AICc(glm.083,
     glm.217,
     glm.218)
summary(glm.083)
Dsquared(glm.083)
# Le va mejor el link inverse pero sigue siendo peor que con la distribución gamma.

# VALIDACIÓN DE LAS CONDICIONES PARA EL MODELO LINEAL GENERALIZADO
plot7 <- ggplot(data = dataset, aes(NAOs2, glm.083$residuals)) +
  geom_point() + geom_smooth(color = "firebrick") + geom_hline(yintercept = 0) +
  theme_bw()
plot8 <- ggplot(data = dataset, aes(AOw1, glm.083$residuals)) +
  geom_point() + geom_smooth(color = "firebrick") + geom_hline(yintercept = 0) +
  theme_bw()
plot9 <- ggplot(data = dataset, aes(EA3_sq, glm.083$residuals)) +
  geom_point() + geom_smooth(color = "firebrick") + geom_hline(yintercept = 0) +
  theme_bw()
grid.arrange(plot7, plot8, plot9)

# Normalidad de los residuos
qqnorm(glm.083$residuals)
qqline(glm.083$residuals)

shapiro.test(glm.083$residuals) # No se acepta la asunción de normalidad de los residuos
# Los datos están desplazados a la derecha

# Homocedasticidad de los residuos
ggplot(data = dataset, aes(glm.083$fitted.values, glm.083$residuals)) +
  geom_point() +
  geom_smooth(color = "firebrick", se = FALSE) +
  geom_hline(yintercept = 0) +
  theme_bw()
bptest(glm.083) # No hay evidencias de falta de homocedasticidad.

# Multicolinealidad
par(mfrow = c(1, 1))
corrplot(cor(dplyr::select(dataset, NAOs2, AOw1, EA3_sq)),
         method = "number", tl.col = "black")
vif(glm.083) # Si FIV>10 entonces la multicolinealidad es muy alta (wikipedia, FIV). No es el caso.

# Autocorrelación
dwtest(glm.083, alternative = "two.sided") # Se acepta la hipótesis altern. de que sí existe autocorrelación (p = 0.0477)
e=glm.083$residuals
Box.test (e, lag = 1, type = c("Ljung-Box"))
Box.test (e, lag = 2, type = c("Ljung-Box"))
Box.test (e, lag = 3, type = c("Ljung-Box"))

# Identificación de posibles valores atípicos o influyentes
dataset$studentized_residual <- rstudent(glm.083)
ggplot(data = dataset, aes(x = predict.glm(glm.083, type = "response"), y = abs(studentized_residual))) +
  geom_hline(yintercept = 3, color = "grey", linetype = "dashed") +
  # se identifican en rojo observaciones con residuos estandarizados absolutos > 3
  geom_point(aes(color = ifelse(abs(studentized_residual) > 3, 'red', 'black'))) +
  scale_color_identity() +
  labs(title = "Distribución de los residuos studentized",
       x = "Model prediction") + 
  theme_bw() + theme(plot.title = element_text(hjust = 0.5))

which(abs(dataset$studentized_residual) > 3) # La observación 15 es atípica.

summary(influence.measures(glm.083))

influencePlot(glm.083)

par(mfrow = c(2, 1))
acf(glm.083$residuals,
    main = "Anchovy - Raw")
pacf(glm.083$residuals,
     main ="")

plot(allEffects(glm.083))
# Estudios más exhaustivos consistirían en rehacer el modelo sin las observaciones y ver el impacto.
# GRAFICA OBSERVED VS PREDICTED
pred <- predict(glm.083, type= c("response"))
plot(dataset$Desc_ANE, pred, xlim=range(c(dataset$Desc_ANE, pred)), ylim=range(c(dataset$Desc_ANE,pred)), xlab="Observed", ylab="Predicted")
abline(0,1, lwd=2, col=8)

fit2 <- lm(pred ~ dataset$Desc_ANE)
lgd <- c(paste("R^2 =", round(summary(fit2)$r.squared,3)),
         paste("Offset =", round(coef(fit2)[1],3)),
         paste("Slope =", round(coef(fit2)[2],3)))

legend("topleft", legend=lgd)
abline(fit2, lwd=2)
legend("bottomright", legend=c("Predicted ~ Observed", "1:1"), col=c(1,8), lty=1, lwd=2)

pred <- predict(glm.083, type= c("response"))
plot(dataset$Desc_ANE, pred, xlim=range(c(dataset$Desc_ANE, pred)), ylim=range(c(dataset$Desc_ANE,pred)), xlab="Observed", ylab="Predicted")
abline(0,1, lwd=2, col=8)

fit2 <- lm(pred ~ dataset$Desc_ANE)
lgd <- c(paste("R^2 =", round(summary(fit2)$r.squared,3)),
         paste("Offset =", round(coef(fit2)[1],3)),
         paste("Slope =", round(coef(fit2)[2],3)))

legend("topleft", legend=lgd)
abline(fit2, lwd=2)
legend("bottomright", legend=c("Predicted ~ Observed", "1:1"), col=c(1,8), lty=1, lwd=2)

# (3) VALORES INFLUYENTES
distancias.cook <- cooks.distance(glm.083)
# Se consideran valores influyentes aquellos cuya distancia de cook sea mayor que 1 (Cook and Weisberg,1982) .
table(distancias.cook > 1) # no hay ninguna distancia de cook significativa


# MODELO BIOECONÓMICO
glm.ANE.001 <- glm(Precio_rel_ANE~Desc_ANE+NAOs2+AOw1+EA3_sq,
                   family = Gamma(link = "inverse"), data=dataset)
summary(glm.ANE.001)

step(glm.ANE.001, direction = c("backward"))

glm.ANE.002 <- glm(formula = Precio_rel_ANE ~ Desc_ANE + NAOs2 + EA3_sq, family = Gamma(link = "inverse"), 
                   data = dataset)
summary(glm.ANE.002)

glm.ANE.003 <- glm(formula = Precio_rel_ANE ~ Desc_ANE + NAOs2, family = Gamma(link = "inverse"), 
                   data = dataset)
summary(glm.ANE.003)

plot(allEffects(glm.ANE.003))

Dsquared(glm.ANE.003)
AICc(glm.ANE.003)

vif(glm.ANE.003)

e=glm.ANE.003$residuals
Box.test (e, lag = 1, type = c("Ljung-Box"))
Box.test (e, lag = 2, type = c("Ljung-Box"))
Box.test (e, lag = 3, type = c("Ljung-Box"))

acf(glm.ANE.003$residuals,
    main="Anchovy - Raw (bioeconomic)")
pacf(glm.ANE.003$residuals,
     main="")

distancias.cook <- cooks.distance(glm.ANE.003)
# Se consideran valores influyentes aquellos cuya distancia de cook sea mayor que 1 (Cook and Weisberg,1982) .
table(distancias.cook > 1)

pred <- predict(glm.ANE.003, type= c("response"))
plot(dataset$Precio_rel_ANE, pred, xlim=range(c(dataset$Precio_rel_ANE, pred)), ylim=range(c(dataset$Precio_rel_ANE,pred)), xlab="Observed", ylab="Predicted")
abline(0,1, lwd=2, col=8)

fit2 <- lm(pred ~ dataset$Precio_rel_ANE)
lgd <- c(paste("R^2 =", round(summary(fit2)$r.squared,3)),
         paste("Offset =", round(coef(fit2)[1],3)),
         paste("Slope =", round(coef(fit2)[2],3)))

legend("topleft", legend=lgd)
abline(fit2, lwd=2)
legend("bottomright", legend=c("Predicted ~ Observed", "1:1"), col=c(1,8), lty=1, lwd=2)


------------------------------------------------------------------------------
# 3.- Utilizando GAM
------------------------------------------------------------------------------
gam.001 <- gam(Desc_ANE~s(NAO),family = Gamma ,data= dataset)
gam.002 <- gam(Desc_ANE~s(NAO1),family = Gamma ,data= dataset)
gam.003 <- gam(Desc_ANE~s(NAO2),family = Gamma ,data= dataset)
gam.004 <- gam(Desc_ANE~s(NAO3),family = Gamma ,data= dataset)
gam.005 <- gam(Desc_ANE~s(NAOw),family = Gamma ,data= dataset)
gam.006 <- gam(Desc_ANE~s(NAOw1),family = Gamma ,data= dataset)
gam.007 <- gam(Desc_ANE~s(NAOw2),family = Gamma ,data= dataset)
gam.008 <- gam(Desc_ANE~s(NAOw3),family = Gamma ,data= dataset)
gam.009 <- gam(Desc_ANE~s(NAOs),family = Gamma ,data= dataset)
gam.010 <- gam(Desc_ANE~s(NAOs1),family = Gamma ,data= dataset)
gam.011 <- gam(Desc_ANE~s(NAOs2),family = Gamma ,data= dataset)
gam.012 <- gam(Desc_ANE~s(NAOs3),family = Gamma ,data= dataset)

AICc(gam.001,
     gam.002,
     gam.003,
     gam.004,
     gam.005,
     gam.006,
     gam.007,
     gam.008,
     gam.009,
     gam.010,
     gam.011,
     gam.012)

summary(gam.001)
# La variable NAOw que mejor se ajusta al GAM es la NAOw2 (gam.005)

gam.013 <- gam(Desc_ANE~s(NAO)+s(AO),family = Gamma ,data= dataset)
gam.014 <- gam(Desc_ANE~s(NAO)+s(AO1),family = Gamma ,data= dataset)
gam.015 <- gam(Desc_ANE~s(NAO)+s(AO2),family = Gamma ,data= dataset)
gam.016 <- gam(Desc_ANE~s(NAO)+s(AO3),family = Gamma ,data= dataset)
gam.017 <- gam(Desc_ANE~s(NAO)+s(AOw),family = Gamma ,data= dataset)
gam.018 <- gam(Desc_ANE~s(NAO)+s(AOw1),family = Gamma ,data= dataset)
gam.019 <- gam(Desc_ANE~s(NAO)+s(AOw2),family = Gamma ,data= dataset)
gam.020 <- gam(Desc_ANE~s(NAO)+s(AOw3),family = Gamma ,data= dataset)
gam.021 <- gam(Desc_ANE~s(NAO)+s(AOs),family = Gamma ,data= dataset)
gam.022 <- gam(Desc_ANE~s(NAO)+s(AOs1),family = Gamma ,data= dataset)
gam.023 <- gam(Desc_ANE~s(NAO)+s(AOs2),family = Gamma ,data= dataset)
gam.024 <- gam(Desc_ANE~s(NAO)+s(AOs3),family = Gamma ,data= dataset)

AICc(gam.001,
     gam.013,
     gam.014,
     gam.015,
     gam.016,
     gam.017,
     gam.018,
     gam.019,
     gam.020,
     gam.021,
     gam.022,
     gam.023,
     gam.024)

# Ninguna variable AO mejora el modelo GAM

# Búsqueda de la variable EA que mejor se ajusta al GAM
gam.025 <- gam(Desc_ANE~s(NAO)+s(EA),family = Gamma ,data= dataset)
gam.026 <- gam(Desc_ANE~s(NAO)+s(EA1),family = Gamma ,data= dataset)
gam.027 <- gam(Desc_ANE~s(NAO)+s(EA2),family = Gamma ,data= dataset)
gam.028 <- gam(Desc_ANE~s(NAO)+s(EA3),family = Gamma ,data= dataset)
gam.029 <- gam(Desc_ANE~s(NAO)+s(EAw),family = Gamma ,data= dataset)
gam.030 <- gam(Desc_ANE~s(NAO)+s(EAw1),family = Gamma ,data= dataset)
gam.031 <- gam(Desc_ANE~s(NAO)+s(EAw2),family = Gamma ,data= dataset)
gam.032 <- gam(Desc_ANE~s(NAO)+s(EAw3),family = Gamma ,data= dataset)
gam.033 <- gam(Desc_ANE~s(NAO)+s(EAs),family = Gamma ,data= dataset)
gam.034 <- gam(Desc_ANE~s(NAO)+s(EAs1),family = Gamma ,data= dataset)
gam.035 <- gam(Desc_ANE~s(NAO)+s(EAs2),family = Gamma ,data= dataset)
gam.036 <- gam(Desc_ANE~s(NAO)+s(EAs3),family = Gamma ,data= dataset)

AICc(gam.001,
     gam.025,
     gam.026,
     gam.027,
     gam.028,
     gam.029,
     gam.030,
     gam.031,
     gam.032,
     gam.033,
     gam.034,
     gam.035,
     gam.036)
summary (gam.031) # Ninguna variable EA mejora el modelo.

AICc(gam.031)
bptest(gam.031)
dwtest(gam.031, alternative = "two.sided")
gam.check(gam.031)
plot(gam.029)

------------------------------------------------------------------------------
  # 4.- Introducción de los precios relativizados como variable respuesta
------------------------------------------------------------------------------
  
lm.ANE.001 <- lm(Precio_rel_ANE~Desc_ANE+NAOs2+AOw1+EAs3_cb, data=dataset)
summary(lm.ANE.001)

lm.ANE.002 <- lm(Precio_rel_ANE~Desc_ANE+NAOs2+EAs3_cb, data=dataset)
summary(lm.ANE.002)

shapiro.test(lm.ANE.002$residuals)
bptest(lm.ANE.002)
dwtest(lm.ANE.002, alternative = "two.sided")
AICc(lm.ANE.002)

lm.ANE.003 <- lm(Precio_rel_ANE~EAs3_cb, data=dataset)
summary(lm.ANE.003)

# GLM bioeconómico
# Partimos desde las variables NAOs2, AOw1 y EA3_sq. Link = inverse.
glm.ANE.001 <- glm(Precio_rel_ANE~Desc_ANE+NAOs2+AOw1+EA3_sq, 
               family = Gamma(link = "inverse"), data=dataset)
summary(glm.ANE.001)
Dsquared(glm.ANE.001)

glm.ANE.002 <- glm(Precio_rel_ANE~NAOs2, 
                family = Gamma(link = "inverse"), data=dataset)
summary(glm.ANE.002)
Dsquared(glm.ANE.002)
bptest(glm.ANE.002)
Box.test(glm.ANE.002$residuals, lag = 1, type = c("Ljung-Box"))
Box.test(glm.ANE.002$residuals, lag = 2, type = c("Ljung-Box"))
Box.test(glm.ANE.002$residuals, lag = 3, type = c("Ljung-Box"))

dwtest(glm.ANE.002, alternative = "two.sided")

glm.ANE.003 <- glm(Precio_rel_ANE~NAOs2, 
                family = Gamma(link = "identity"), data=dataset)
summary(glm.ANE.003)
Dsquared(glm.ANE.003)
AICc(glm.ANE.003)
AICc(glm.ANE.002)

pred <- predict(glm.ANE.003, type= c("response"))
plot(dataset$Precio_rel_ANE, pred, xlim=range(c(dataset$Precio_rel_ANE, pred)), ylim=range(c(dataset$Precio_rel_ANE,pred)), xlab="Observed", ylab="Predicted")
abline(0,1, lwd=2, col=8)

fit2 <- lm(pred ~ dataset$Desc_ANE)
lgd <- c(paste("R^2 =", round(summary(fit2)$r.squared,3)),
         paste("Offset =", round(coef(fit2)[1],3)),
         paste("Slope =", round(coef(fit2)[2],3)))

legend("topleft", legend=lgd)
abline(fit2, lwd=2)
legend("bottomright", legend=c("Predicted ~ Observed", "1:1"), col=c(1,8), lty=1, lwd=2)

shapiro.test(glm.ANE.003$residuals)
bptest(glm.ANE.003)
Box.test(glm.ANE.003$residuals, lag = 1, type = c("Ljung-Box"))
Box.test(glm.ANE.003$residuals, lag = 2, type = c("Ljung-Box"))
Box.test(glm.ANE.003$residuals, lag = 3, type = c("Ljung-Box"))

influencePlot(glm.ANE.003)

dataset$studentized_residual <- rstudent(glm.ANE.003)
ggplot(data = dataset, aes(x = predict.glm(glm.ANE.003, type = "response"), y = abs(studentized_residual))) +
  geom_hline(yintercept = 3, color = "grey", linetype = "dashed") +
  # se identifican en rojo observaciones con residuos estandarizados absolutos > 3
  geom_point(aes(color = ifelse(abs(studentized_residual) > 3, 'red', 'black'))) +
  scale_color_identity() +
  labs(title = "Distribución de los residuos studentized",
       x = "Model prediction") + 
  theme_bw() + theme(plot.title = element_text(hjust = 0.5))

which(abs(dataset$studentized_residual) > 3) # La observación 15 es atípica.

summary(influence.measures(glm.083))


gam.ANE.001 <- gam(Precio_rel_ANE~s(Desc_ANE)+s(NAO)+s(EAw2), family = Gamma, data=dataset)
summary(gam.ANE.001)

gam.ANE.002 <- gam(Precio_rel_ANE~s(Desc_ANE), family = Gamma, data=dataset)
summary(gam.ANE.002)

# En el GAM las variables no se introducen de manera significativa.
