# Supplementary material for: Effect of climatic oscillations on small pelagic fisheries and its economic profit in the Gulf of Cadiz
Source: Int J Biometeorol. 2021 Nov 27;66(3):613–26. doi: 10.1007/s00484-021-02223-9 (PMC8850237; doi:10.1007/s00484-021-02223-9)
Supplement: Supplementary file 4 — Supplementary file4 (ZIP 75 KB) [file 484_2021_2223_MOESM4_ESM.zip › Modelo_ANE_WMA.R]

##########################

# Modelo_ANE-Clima
# Transformación = Weighted moving average
# Variables dependientes e independientes transformadas

##########################

library(psych)
library(GGally)
library(car)
library(ggplot2)
library(gridExtra)
library(dplyr)
library(corrplot)
library(lmtest)
library(corrgram)
library(MuMIn)
library(univariateML)
library(tidyverse)
library(modEvA)
library(pracma) # Diferentes medias móviles
library(TTR) # Diferentes medias móviles
library(effects)
library(visreg)

setwd("~/Documents/Máster_AcuiPesca_UCA/R_data")
dataset=read.table("dataset_wma_alltransf.txt", header = T)

View(dataset)
class(dataset)
str(dataset)
names(dataset)
head(dataset) # muestra los 6 primeros datos, así vemos el formato en el que están


glm.001 <- glm(Desc_ANE~AO,
               family = Gamma(link = "inverse"), data=dataset)
glm.002 <- glm(Desc_ANE~AO_sq,
               family = Gamma(link = "inverse"), data=dataset)
glm.003 <- glm(Desc_ANE~AO_cb, 
               family = Gamma(link = "inverse"), data=dataset)
glm.004 <- glm(Desc_ANE~AO1, 
               family = Gamma(link = "inverse"), data=dataset)
glm.005 <- glm(Desc_ANE~AO1_sq,
               family = Gamma(link = "inverse"), data=dataset)
glm.006 <- glm(Desc_ANE~AO1_cb,
               family = Gamma(link = "inverse"), data=dataset)
glm.007 <- glm(Desc_ANE~AO2, 
               family = Gamma(link = "inverse"), data=dataset)
glm.008 <- glm(Desc_ANE~AO2_sq, 
               family = Gamma(link = "inverse"), data=dataset)
glm.009 <- glm(Desc_ANE~AO2_cb,
               family = Gamma(link = "inverse"), data=dataset)
glm.010 <- glm(Desc_ANE~AO3,
               family = Gamma(link = "inverse"), data=dataset)
glm.011 <- glm(Desc_ANE~AO3_sq, 
               family = Gamma(link = "inverse"), data=dataset)
glm.012 <- glm(Desc_ANE~AO3_cb,
               family = Gamma(link = "inverse"), data=dataset)
glm.013 <- glm(Desc_ANE~AOw,
               family = Gamma(link = "inverse"), data=dataset)
glm.014 <- glm(Desc_ANE~AOw_sq,
               family = Gamma(link = "inverse"), data=dataset)
glm.015 <- glm(Desc_ANE~AOw_cb, 
               family = Gamma(link = "inverse"), data=dataset)
glm.016 <- glm(Desc_ANE~AOw1,
               family = Gamma(link = "inverse"), data=dataset)
glm.017 <- glm(Desc_ANE~AOw1_sq, 
               family = Gamma(link = "inverse"), data=dataset)
glm.018 <- glm(Desc_ANE~AOw1_cb,
               family = Gamma(link = "inverse"), data=dataset)
glm.019 <- glm(Desc_ANE~AOw2, 
               family = Gamma(link = "inverse"), data=dataset)
glm.020 <- glm(Desc_ANE~AOw2_sq,
               family = Gamma(link = "inverse"), data=dataset)
glm.021 <- glm(Desc_ANE~AOw2_cb, 
               family = Gamma(link = "inverse"), data=dataset)
glm.022 <- glm(Desc_ANE~AOw3,
               family = Gamma(link = "inverse"), data=dataset)
glm.023 <- glm(Desc_ANE~AOw3_sq, 
               family = Gamma(link = "inverse"), data=dataset)
glm.024 <- glm(Desc_ANE~AOw3_cb,
               family = Gamma(link = "inverse"), data=dataset)
glm.025 <- glm(Desc_ANE~AOs, 
               family = Gamma(link = "inverse"), data=dataset)
glm.026 <- glm(Desc_ANE~AOs_sq,
               family = Gamma(link = "inverse"), data=dataset)
glm.027 <- glm(Desc_ANE~AOs_cb, 
               family = Gamma(link = "inverse"), data=dataset)
glm.028 <- glm(Desc_ANE~AOs1,
               family = Gamma(link = "inverse"), data=dataset)
glm.029 <- glm(Desc_ANE~AOs1_sq,
               family = Gamma(link = "inverse"), data=dataset)
glm.030 <- glm(Desc_ANE~AOs1_cb,
               family = Gamma(link = "inverse"), data=dataset)
glm.031 <- glm(Desc_ANE~AOs2, 
               family = Gamma(link = "inverse"), data=dataset)
glm.032 <- glm(Desc_ANE~AOs2_sq,
               family = Gamma(link = "inverse"), data=dataset)
glm.033 <- glm(Desc_ANE~AOs2_cb, 
               family = Gamma(link = "inverse"), data=dataset)
glm.034 <- glm(Desc_ANE~AOs3,
               family = Gamma(link = "inverse"), data=dataset)
glm.035 <- glm(Desc_ANE~AOs3_sq, 
               family = Gamma(link = "inverse"), data=dataset)
glm.036 <- glm(Desc_ANE~AOs3_cb,
               family = Gamma(link = "inverse"), data=dataset)

AICc(glm.001,
     glm.002,
     glm.003,
     glm.004,
     glm.005,
     glm.006,
     glm.007,
     glm.008,
     glm.009,
     glm.010,
     glm.011,
     glm.012,
     glm.013,
     glm.014,
     glm.015,
     glm.016,
     glm.017,
     glm.018,
     glm.019,
     glm.020,
     glm.021,
     glm.022,
     glm.023,
     glm.024,
     glm.025,
     glm.026,
     glm.027,
     glm.028,
     glm.029,
     glm.030,
     glm.031,
     glm.032,
     glm.033,
     glm.034,
     glm.035,
     glm.036)

summary(glm.026)
Dsquared(glm.026)

# Búsqueda de la variable AO que mejor se ajusta al modelo
glm.037 <- glm(Desc_ANE~AOs_sq+NAO,
               family = Gamma(link = "inverse"), data=dataset)
glm.038 <- glm(Desc_ANE~AOs_sq+NAO_sq,
               family = Gamma(link = "inverse"), data=dataset)
glm.039 <- glm(Desc_ANE~AOs_sq+NAO_cb,
               family = Gamma(link = "inverse"), data=dataset)
glm.040 <- glm(Desc_ANE~AOs_sq+NAO1,
               family = Gamma(link = "inverse"), data=dataset)
glm.041 <- glm(Desc_ANE~AOs_sq+NAO1_sq,
               family = Gamma(link = "inverse"), data=dataset)
glm.042 <- glm(Desc_ANE~AOs_sq+NAO1_cb,
               family = Gamma(link = "inverse"), data=dataset)
glm.043 <- glm(Desc_ANE~AOs_sq+NAO2,
               family = Gamma(link = "inverse"), data=dataset)
glm.044 <- glm(Desc_ANE~AOs_sq+NAO2_sq,
               family = Gamma(link = "inverse"), data=dataset)
glm.045 <- glm(Desc_ANE~AOs_sq+NAO2_cb,
               family = Gamma(link = "inverse"), data=dataset)
glm.046 <- glm(Desc_ANE~AOs_sq+NAO3,
               family = Gamma(link = "inverse"), data=dataset)
glm.047 <- glm(Desc_ANE~AOs_sq+NAO3_sq,
               family = Gamma(link = "inverse"), data=dataset)
glm.048 <- glm(Desc_ANE~AOs_sq+NAO3_cb,
               family = Gamma(link = "inverse"), data=dataset)
glm.049 <- glm(Desc_ANE~AOs_sq+NAOw,
               family = Gamma(link = "inverse"), data=dataset)
glm.050 <- glm(Desc_ANE~AOs_sq+NAOw_sq,
               family = Gamma(link = "inverse"), data=dataset)
glm.051 <- glm(Desc_ANE~AOs_sq+NAOw_cb,
               family = Gamma(link = "inverse"), data=dataset)
glm.052 <- glm(Desc_ANE~AOs_sq+NAOw1,
               family = Gamma(link = "inverse"), data=dataset)
glm.053 <- glm(Desc_ANE~AOs_sq+NAOw1_sq,
               family = Gamma(link = "inverse"), data=dataset)
glm.054 <- glm(Desc_ANE~AOs_sq+NAOw1_cb,
               family = Gamma(link = "inverse"), data=dataset)
glm.055 <- glm(Desc_ANE~AOs_sq+NAOw2,
               family = Gamma(link = "inverse"), data=dataset)
glm.056 <- glm(Desc_ANE~AOs_sq+NAOw2_sq,
               family = Gamma(link = "inverse"), data=dataset)
glm.057 <- glm(Desc_ANE~AOs_sq+NAOw2_cb,
               family = Gamma(link = "inverse"), data=dataset)
glm.058 <- glm(Desc_ANE~AOs_sq+NAOw3,
               family = Gamma(link = "inverse"), data=dataset)
glm.059 <- glm(Desc_ANE~AOs_sq+NAOs_sq,
               family = Gamma(link = "inverse"), data=dataset)
glm.060 <- glm(Desc_ANE~AOs_sq+NAOw3_cb,
               family = Gamma(link = "inverse"), data=dataset)
glm.061 <- glm(Desc_ANE~AOs_sq+NAOs,
               family = Gamma(link = "inverse"), data=dataset)
glm.062 <- glm(Desc_ANE~AOs_sq+NAOs_sq,
               family = Gamma(link = "inverse"), data=dataset)
glm.063 <- glm(Desc_ANE~AOs_sq+NAOs_cb,
               family = Gamma(link = "inverse"), data=dataset)
glm.064 <- glm(Desc_ANE~AOs_sq+NAOs1,
               family = Gamma(link = "inverse"), data=dataset)
glm.065 <- glm(Desc_ANE~AOs_sq+NAOs1_sq,
               family = Gamma(link = "inverse"), data=dataset)
glm.066 <- glm(Desc_ANE~AOs_sq+NAOs1_cb,
               family = Gamma(link = "inverse"), data=dataset)
glm.067 <- glm(Desc_ANE~AOs_sq+NAOs2,
               family = Gamma(link = "inverse"), data=dataset)
glm.068 <- glm(Desc_ANE~AOs_sq+NAOs2_sq,
               family = Gamma(link = "inverse"), data=dataset)
glm.069 <- glm(Desc_ANE~AOs_sq+NAOs2_cb,
               family = Gamma(link = "inverse"), data=dataset)
glm.070 <- glm(Desc_ANE~AOs_sq+NAOs3,
               family = Gamma(link = "inverse"), data=dataset)
glm.071 <- glm(Desc_ANE~AOs_sq+NAOs3_sq,
               family = Gamma(link = "inverse"), data=dataset)
glm.072 <- glm(Desc_ANE~AOs_sq+NAOs3_cb,
               family = Gamma(link = "inverse"), data=dataset)

AICc(glm.026,
     glm.037,
     glm.038,
     glm.039,
     glm.040,
     glm.041,
     glm.042,
     glm.043,
     glm.044,
     glm.045,
     glm.046,
     glm.047,
     glm.048,
     glm.049,
     glm.050,
     glm.051,
     glm.052,
     glm.053,
     glm.054,
     glm.055,
     glm.056,
     glm.057,
     glm.058,
     glm.059,
     glm.060,
     glm.061,
     glm.062,
     glm.063,
     glm.064,
     glm.065,
     glm.066,
     glm.067,
     glm.068,
     glm.069,
     glm.070,
     glm.071,
     glm.072)

summary(glm.060)
Dsquared(glm.060)

# Búsqueda de la variable EA que mejor se ajusta al modelo
glm.073 <- glm(Desc_ANE~AOs_sq+AOs_sq+EA,
               family = Gamma(link = "inverse"), data=dataset)
glm.074 <- glm(Desc_ANE~AOs_sq+AOs_sq+EA_sq,
               family = Gamma(link = "inverse"), data=dataset)
glm.075 <- glm(Desc_ANE~AOs_sq+AOs_sq+EA_cb,
               family = Gamma(link = "inverse"), data=dataset)
glm.076 <- glm(Desc_ANE~AOs_sq+AOs_sq+EA1,
               family = Gamma(link = "inverse"), data=dataset)
glm.077 <- glm(Desc_ANE~AOs_sq+AOs_sq+EA1_sq,
               family = Gamma(link = "inverse"), data=dataset)
glm.078 <- glm(Desc_ANE~AOs_sq+AOs_sq+EA1_cb,
               family = Gamma(link = "inverse"), data=dataset)
glm.079 <- glm(Desc_ANE~AOs_sq+AOs_sq+EA2,
               family = Gamma(link = "inverse"), data=dataset)
glm.080 <- glm(Desc_ANE~AOs_sq+AOs_sq+EA2_sq,
               family = Gamma(link = "inverse"), data=dataset)
glm.081 <- glm(Desc_ANE~AOs_sq+AOs_sq+EA2_cb,
               family = Gamma(link = "inverse"), data=dataset)
glm.082 <- glm(Desc_ANE~AOs_sq+AOs_sq+EA3,
               family = Gamma(link = "inverse"), data=dataset)
glm.083 <- glm(Desc_ANE~AOs_sq+AOs_sq+EA3_sq,
               family = Gamma(link = "inverse"), data=dataset)
glm.084 <- glm(Desc_ANE~AOs_sq+AOs_sq+EA3_cb,
               family = Gamma(link = "inverse"), data=dataset)
glm.085 <- glm(Desc_ANE~AOs_sq+AOs_sq+EAw,
               family = Gamma(link = "inverse"), data=dataset)
glm.086 <- glm(Desc_ANE~AOs_sq+AOs_sq+EAw_sq,
               family = Gamma(link = "inverse"), data=dataset)
glm.087 <- glm(Desc_ANE~AOs_sq+AOs_sq+EAw_cb,
               family = Gamma(link = "inverse"), data=dataset)
glm.088 <- glm(Desc_ANE~AOs_sq+AOs_sq+EAw1,
               family = Gamma(link = "inverse"), data=dataset)
glm.089 <- glm(Desc_ANE~AOs_sq+AOs_sq+EAw1_sq,
               family = Gamma(link = "inverse"), data=dataset)
glm.090 <- glm(Desc_ANE~AOs_sq+AOs_sq+EAw1_cb,
               family = Gamma(link = "inverse"), data=dataset)
glm.091 <- glm(Desc_ANE~AOs_sq+AOs_sq+EAw2,
               family = Gamma(link = "inverse"), data=dataset)
glm.092 <- glm(Desc_ANE~AOs_sq+AOs_sq+EAw2_sq,
               family = Gamma(link = "inverse"), data=dataset)
glm.093 <- glm(Desc_ANE~AOs_sq+AOs_sq+EAw2_cb,
               family = Gamma(link = "inverse"), data=dataset)
glm.094 <- glm(Desc_ANE~AOs_sq+AOs_sq+EAw3,
               family = Gamma(link = "inverse"), data=dataset)
glm.095 <- glm(Desc_ANE~AOs_sq+AOs_sq+EAw3_sq,
               family = Gamma(link = "inverse"), data=dataset)
glm.096 <- glm(Desc_ANE~AOs_sq+AOs_sq+EAw3_cb,
               family = Gamma(link = "inverse"), data=dataset)
glm.097 <- glm(Desc_ANE~AOs_sq+AOs_sq+EAs,
               family = Gamma(link = "inverse"), data=dataset)
glm.098 <- glm(Desc_ANE~AOs_sq+AOs_sq+EAs_sq,
               family = Gamma(link = "inverse"), data=dataset)
glm.099 <- glm(Desc_ANE~AOs_sq+AOs_sq+EAs_cb,
               family = Gamma(link = "inverse"), data=dataset)
glm.100 <- glm(Desc_ANE~AOs_sq+AOs_sq+EAs1,
               family = Gamma(link = "inverse"), data=dataset)
glm.101 <- glm(Desc_ANE~AOs_sq+AOs_sq+EAs1_sq,
               family = Gamma(link = "inverse"), data=dataset)
glm.102 <- glm(Desc_ANE~AOs_sq+AOs_sq+EAs1_cb,
               family = Gamma(link = "inverse"), data=dataset)
glm.103 <- glm(Desc_ANE~AOs_sq+AOs_sq+EAs2,
               family = Gamma(link = "inverse"), data=dataset)
glm.104 <- glm(Desc_ANE~AOs_sq+AOs_sq+EAs2_sq,
               family = Gamma(link = "inverse"), data=dataset)
glm.105 <- glm(Desc_ANE~AOs_sq+AOs_sq+EAs2_cb,
               family = Gamma(link = "inverse"), data=dataset)
glm.106 <- glm(Desc_ANE~AOs_sq+AOs_sq+EAs3,
               family = Gamma(link = "inverse"), data=dataset)
glm.107 <- glm(Desc_ANE~AOs_sq+AOs_sq+EAs3_sq,
               family = Gamma(link = "inverse"), data=dataset)
glm.108 <- glm(Desc_ANE~AOs_sq+AOs_sq+EAs3_cb,
               family = Gamma(link = "inverse"), data=dataset)

AICc(glm.062,
     glm.073,
     glm.074,
     glm.075,
     glm.076,
     glm.077,
     glm.078,
     glm.079,
     glm.080,
     glm.081,
     glm.082,
     glm.083,
     glm.084,
     glm.085,
     glm.086,
     glm.087,
     glm.088,
     glm.089,
     glm.090,
     glm.091,
     glm.092,
     glm.093,
     glm.094,
     glm.095,
     glm.096,
     glm.097,
     glm.098,
     glm.099,
     glm.100,
     glm.101,
     glm.102,
     glm.103,
     glm.104,
     glm.105,
     glm.106,
     glm.107,
     glm.108)

summary(glm.108)
Dsquared(glm.108) # Varianza explicada por el modelo: 81.81 %

summary(glm.084)
Dsquared (glm.084)

AICc(glm.084,
     glm.108)

glm.109 <- glm(Desc_ANE~AOs_sq+EAs3_cb,
               family = Gamma(link = "inverse"), data=dataset)
summary (glm.109)
Dsquared(glm.109)
AICc(glm.109)

glm.110 <- glm(Desc_ANE~AOs_sq+EAs3_cb,
               family = Gamma(link = "identity"), data=dataset)

glm.111 <- glm(Desc_ANE~EAs3_cb,
               family = Gamma(link="identity"), data=dataset)

summary(glm.111)
plot(allEffects(glm.111))

AICc(glm.109,
     glm.110)
Dsquared(glm.110)
Dsquared(glm.109)

plot(allEffects(glm.109))
plot(allEffects(glm.110))

visreg2d(glm.109, xvar="AOs_sq", yvar="EAs3_cb", scale="response")

# Análisis de residuos
vif(glm.109)

bptest(glm.109)

dwtest(glm.109, alternative = "two.sided")

Box.test(glm.109$residuals, lag = 1, type = c("Ljung-Box"))
Box.test(glm.109$residuals, lag = 2, type = c("Ljung-Box"))
Box.test(glm.109$residuals, lag = 3, type = c("Ljung-Box"))

acf(glm.109$residuals,
    main="Anchovy - WMA_all")
pacf(glm.109$residuals,
     main="")

dataset$studentized_residual <- rstudent(glm.109)
ggplot(data = dataset, aes(x = predict.glm(glm.109, type = "response"), y = abs(studentized_residual))) +
  geom_hline(yintercept = 3, color = "grey", linetype = "dashed") +
  # se identifican en rojo observaciones con residuos estandarizados absolutos > 3
  geom_point(aes(color = ifelse(abs(studentized_residual) > 3, 'red', 'black'))) +
  scale_color_identity() +
  labs(title = "Distribución de los residuos studentized",
       x = "Model prediction") + 
  theme_bw() + theme(plot.title = element_text(hjust = 0.5))

which(abs(dataset$studentized_residual) > 3) # La observación 15 es atípica.

# 5) Predicted vs observed

pred <- predict(glm.109, type= c("response"))
plot(dataset$Desc_ANE, pred, xlim=range(c(dataset$Desc_ANE, pred)), ylim=range(c(dataset$Desc_ANE,pred)), xlab="Observed", ylab="Predicted")
abline(0,1, lwd=2, col=8)

fit2 <- lm(pred ~ dataset$Desc_ANE)
lgd <- c(paste("R^2 =", round(summary(fit2)$r.squared,3)),
         paste("Offset =", round(coef(fit2)[1],3)),
         paste("Slope =", round(coef(fit2)[2],3)))

legend("topleft", legend=lgd)
abline(fit2, lwd=2)
legend("bottomright", legend=c("Predicted ~ Observed", "1:1"), col=c(1,8), lty=1, lwd=2)

# (3) VALORES INFLUYENTES
distancias.cook <- cooks.distance(glm.109)
# Se consideran valores influyentes aquellos cuya distancia de cook sea mayor que 1 (Cook and Weisberg,1982) .
table(distancias.cook > 1) # no hay ninguna distancia de cook significativa

# GLMs parciales

glm.AOs_sq <- glm(Desc_ANE~AOs_sq,
               family = Gamma(link = "inverse"), data=dataset)
Dsquared(glm.AOs_sq)
glm.EAs3_cb <- glm(Desc_ANE~EAs3_cb,
               family = Gamma(link = "inverse"), data=dataset)
Dsquared(glm.EAs3_cb)

# MODELO BIOECONÓMICO
glm.ANE.001 <- glm(Precio_rel_ANE~Desc_ANE+AOs_sq+EAs3_cb,
               family = Gamma(link = "inverse"), data=dataset)
summary(glm.ANE.001)
Dsquared(glm.ANE.001)
AICc(glm.ANE.001)

plot(allEffects(glm.ANE.001))

step(glm.ANE.001, direction = c("backward"),trace = 1, keep = NULL, steps = 1000, k = 2)

vif(glm.ANE.001)

Box.test(glm.ANE.001$residuals, lag = 1, type = c("Ljung-Box"))
Box.test(glm.ANE.001$residuals, lag = 2, type = c("Ljung-Box"))
Box.test(glm.ANE.001$residuals, lag = 3, type = c("Ljung-Box"))

acf(glm.ANE.001$residuals,
    main="Anchovy - WMA_all (bioeconomic)")
pacf(glm.ANE.001$residuals,
     main="")
# (3) VALORES INFLUYENTES
distancias.cook <- cooks.distance(glm.ANE.001)
# Se consideran valores influyentes aquellos cuya distancia de cook sea mayor que 1 (Cook and Weisberg,1982) .
table(distancias.cook > 1) # no hay ninguna distancia de cook significativa


# 5) Predicted vs observed

pred <- predict(glm.ANE.001, type= c("response"))
plot(dataset$Precio_rel_ANE, pred, xlim=range(c(dataset$Precio_rel_ANE, pred)), ylim=range(c(dataset$Precio_rel_ANE,pred)), xlab="Observed", ylab="Predicted")
abline(0,1, lwd=2, col=8)

fit2 <- lm(pred ~ dataset$Precio_rel_ANE)
lgd <- c(paste("R^2 =", round(summary(fit2)$r.squared,3)),
         paste("Offset =", round(coef(fit2)[1],3)),
         paste("Slope =", round(coef(fit2)[2],3)))

legend("topleft", legend=lgd)
abline(fit2, lwd=2)
legend("bottomright", legend=c("Predicted ~ Observed", "1:1"), col=c(1,8), lty=1, lwd=2)


### MODELOS BIOECONÓMICOS ###

# Análisis bioeconómico para boquerón. Experimento 1: División de dataset 85-98 y 99-17
view(dataset)

dataset_1<-dataset[c(1,2,3,4,6,7,8,9,10,11,12,13),]
view(dataset_1)

dataset_2<-dataset[c(14,15,16,17,18,19,20,21,22,23,24,25,26,27,28,29,30,31),]
view(dataset_2)

# Modelo bioeconómico sin dividir la dataset
glm.ANE.001 <- glm(Precio_rel_ANE~Desc_ANE+AOs_sq+EAs3_cb,
                   family = Gamma(link = "inverse"), data=dataset)
summary(glm.ANE.001)
Dsquared(glm.ANE.001)
AICc(glm.ANE.001)

par(mfrow = c(2,1))
acf(glm.ANE.001$residuals,
    main="Anchovy first sale price - WMA_all - dataset sin dividir")
pacf(glm.ANE.001$residuals,
     main="")


# Modelo bioeconómico con los años 1985-1998
dataset_1=read.table("dataset_etapa1.txt", header = T)

# Mismo modelo que entró con database completa
glm.ANE.001 <- glm(Precio_rel_ANE~Desc_ANE+AOs_sq+EAs3_cb,
                   family = Gamma(link = "inverse"), data=dataset_1)
summary(glm.ANE.001)
Dsquared(glm.ANE.001)

acf(glm.ANE.001$residuals,
    main="Anchovy first sale price - WMA_all - etapa 1, modelo igual a dataset completa")
pacf(glm.ANE.001$residuals,
     main="")
AICc(glm.ANE.001)

# Añadiendo landings sardina
glm.ANE.002 <- glm(Precio_rel_ANE~Desc_ANE++Desc_PIL+AOs_sq+EAs3_cb,
                   family = Gamma(link = "inverse"), data=dataset_1)
summary(glm.ANE.002)
Dsquared(glm.ANE.002)
AICc(glm.ANE.002)

acf(glm.ANE.002$residuals,
    main="Anchovy first sale price - WMA_all - etapa 1, modelo original + landigs sardina")
pacf(glm.ANE.002$residuals,
     main="") # Sin autocorrelación y bastante devianza explicada

# Añadiendo precio sardina
glm.ANE.003 <- glm(Precio_rel_ANE~Desc_ANE+Desc_PIL+Precio_rel_PIL+AOs_sq+EAs3_cb,
                   family = Gamma(link = "inverse"), data=dataset_1)
summary(glm.ANE.003)
Dsquared(glm.ANE.003) # Destruye el modelo
AICc(glm.ANE.003)


# Modelo bioeconómico con los años 1999-2017
dataset_2=read.table("dataset_etapa2.txt", header = T)

glm.ANE.009 <- glm(Precio_rel_ANE~Desc_ANE+AOs_sq+EAs3_cb,
                   family = Gamma(link = "inverse"), data=dataset_2)
summary(glm.ANE.009)
Dsquared(glm.ANE.009)
AICc(glm.ANE.009)

acf(glm.ANE.009$residuals,
    main="Anchovy first sale price - WMA_all - dataset 1999-2017")
pacf(glm.ANE.009$residuals,
     main="")

# En esta segunda fase, el modelo original no entra bien, solo es significante la entrada de boquerón
# y la devianza explicada es de 42.97; sin autocorrelacion.

# Probemoa a meterle los landings de sardina como al otro
glm.ANE.010 <- glm(Precio_rel_ANE~Desc_ANE+Desc_PIL+AOs_sq+EAs3_cb,
                   family = Gamma(link = "inverse"), data=dataset_2)
summary(glm.ANE.010)
Dsquared(glm.ANE.010)
AICc(glm.ANE.010)

# Los landings de sardina fueron significantes, manteniendose la significancia de boquerón y la 
# devianza ha aumentado en el modelo a 66.91

# Probemos a quitar el climaç
glm.ANE.011 <- glm(Precio_rel_ANE~Desc_ANE+Desc_PIL,
                   family = Gamma(link = "inverse"), data=dataset_2)
summary(glm.ANE.011)
Dsquared(glm.ANE.011)
AICc(glm.ANE.011)

# Parece que el modelo se mantiene. 56.53% de devianza y las mismas variables son significativas.
# A ver qué tal va el stepwise hacia diferentes lados
glm.ANE.012 <- glm(Precio_rel_ANE~Desc_ANE+Desc_PIL+Precio_rel_PIL+AOs_sq+EAs3_cb,
                   family = Gamma(link = "inverse"), data=dataset_2)
summary(glm.ANE.012)
step(glm.ANE.012, direction = c("backward")) # Entra Desc_ANE+Desc_PIL+AOs_sq+EAs3_cb (sin precio PIL)
step(glm.ANE.012, direction = c("both")) # = que anterior


glm.ANE.013 <- glm(Precio_rel_ANE~Desc_ANE+Desc_PIL+AOs_sq+EAs3_cb,
                    family = Gamma(link = "inverse"), data=dataset_2)
summary(glm.ANE.013)
Dsquared(glm.ANE.013)

acf(glm.ANE.013$residuals,
    main="Anchovy first sale price - WMA_all - dataset 1999-2017")
pacf(glm.ANE.013$residuals,
     main="")

# La metodología step backward deja los dos modelos con las mismas variables explicativas introducidad,
# aunque en la segunda fase las variables climáticas no son introducidas de forma significativa

##### Realización de modelos paso a paso ####

# Etapa 1 #
# Modelo bioeconómico con los años 1985-1998
dataset_1=read.table("dataset_etapa1.txt", header = T)

# Mismo modelo que entró con database completa
glm.001 <- glm(Precio_rel_ANE~Desc_ANE,
                   family = Gamma(link = "inverse"), data=dataset_1)
glm.002 <- glm(Precio_rel_ANE~Desc_PIL,
               family = Gamma(link = "inverse"), data=dataset_1)
glm.003 <- glm(Precio_rel_ANE~Precio_rel_PIL,
               family = Gamma(link = "inverse"), data=dataset_1)
glm.004 <- glm(Precio_rel_ANE~AOs_sq,
               family = Gamma(link = "inverse"), data=dataset_1)
glm.005 <- glm(Precio_rel_ANE~EAs3_cb,
               family = Gamma(link = "inverse"), data=dataset_1)
AICc(glm.001,
     glm.002,
     glm.003,
     glm.004,
     glm.005)
summary(glm.003)
Dsquared(glm.003)

glm.006 <- glm(Precio_rel_ANE~Precio_rel_PIL+Desc_ANE,
               family = Gamma(link = "inverse"), data=dataset_1)
glm.007 <- glm(Precio_rel_ANE~Precio_rel_PIL+Desc_PIL,
               family = Gamma(link = "inverse"), data=dataset_1)
glm.008 <- glm(Precio_rel_ANE~Precio_rel_PIL+AOs_sq,
               family = Gamma(link = "inverse"), data=dataset_1)
glm.009 <- glm(Precio_rel_ANE~Precio_rel_PIL+EAs3_cb,
               family = Gamma(link = "inverse"), data=dataset_1)
AICc(glm.003,
     glm.006,
     glm.007,
     glm.008,
     glm.009)
summary(glm.009)
Dsquared(glm.009)
AICc(glm.009)
vif(glm.009)

acf(glm.009$residuals)
pacf(glm.009$residuals)
plot(allEffects(glm.009))


glm.010 <- glm(Precio_rel_ANE~Precio_rel_PIL+EAs3_cb+Desc_ANE,
               family = Gamma(link = "inverse"), data=dataset_1)
glm.011 <- glm(Precio_rel_ANE~Precio_rel_PIL+EAs3_cb+Desc_PIL,
               family = Gamma(link = "inverse"), data=dataset_1)
glm.012 <- glm(Precio_rel_ANE~Precio_rel_PIL+EAs3_cb+AOs_sq,
               family = Gamma(link = "inverse"), data=dataset_1)
AICc(glm.009,
     glm.010,
     glm.011,
     glm.012)

# El modelo se queda de la forma: Precio ANE ~ Precio PIL + EAs3_cb

vif(glm.009)
acf(glm.009$residuals)
pacf(glm.009$residuals)

pred <- predict(glm.009, type= c("response"))
plot(dataset_1$Precio_rel_ANE, pred, xlim=range(c(datase_1$Precio_rel_ANE, pred)), ylim=range(c(dataset_1$Precio_rel_ANE,pred)), xlab="Observed", ylab="Predicted")
abline(0,1, lwd=2, col=8)

fit2 <- lm(pred ~ dataset_1$Precio_rel_ANE)
lgd <- c(paste("R^2 =", round(summary(fit2)$r.squared,3)),
         paste("Offset =", round(coef(fit2)[1],3)),
         paste("Slope =", round(coef(fit2)[2],3)))

legend("topleft", legend=lgd)
abline(fit2, lwd=2)
legend("bottomright", legend=c("Predicted ~ Observed", "1:1"), col=c(1,8), lty=1, lwd=2)


# Etapa 2 #
# Modelo bioeconómico con los años 2000-2017
dataset_2=read.table("dataset_etapa2.txt", header = T)

# Mismo modelo que entró con database completa
glm.001 <- glm(Precio_rel_ANE~Desc_ANE,
               family = Gamma(link = "inverse"), data=dataset_2)
glm.002 <- glm(Precio_rel_ANE~Desc_PIL,
               family = Gamma(link = "inverse"), data=dataset_2)
glm.003 <- glm(Precio_rel_ANE~Precio_rel_PIL,
               family = Gamma(link = "inverse"), data=dataset_2)
glm.004 <- glm(Precio_rel_ANE~AOs_sq,
               family = Gamma(link = "inverse"), data=dataset_2)
glm.005 <- glm(Precio_rel_ANE~EAs3_cb,
               family = Gamma(link = "inverse"), data=dataset_2)
AICc(glm.001,
     glm.002,
     glm.003,
     glm.004,
     glm.005)
summary(glm.001)
Dsquared(glm.001)

glm.006 <- glm(Precio_rel_ANE~Desc_ANE+Desc_PIL,
               family = Gamma(link = "inverse"), data=dataset_2)
glm.007 <- glm(Precio_rel_ANE~Desc_ANE+Precio_rel_PIL,
               family = Gamma(link = "inverse"), data=dataset_2)
glm.008 <- glm(Precio_rel_ANE~Desc_ANE+AOs_sq,
               family = Gamma(link = "inverse"), data=dataset_2)
glm.009 <- glm(Precio_rel_ANE~Desc_ANE+EAs3_cb,
               family = Gamma(link = "inverse"), data=dataset_2)
AICc(glm.001,
     glm.006,
     glm.007,
     glm.008,
     glm.009)

summary(glm.006)
Dsquared(glm.006)
AICc (glm.006)
vif(glm.006)
acf(glm.006$residuals)
pacf(glm.006$residuals)
plot(allEffects(glm.006))


pred <- predict(glm.006, type= c("response"))
plot(dataset_2$Precio_rel_ANE, pred, xlim=range(c(dataset_2$Precio_rel_ANE, pred)), ylim=range(c(dataset_2$Precio_rel_ANE,pred)), xlab="Observed", ylab="Predicted")
abline(0,1, lwd=2, col=8)

fit2 <- lm(pred ~ dataset_2$Precio_rel_ANE)
lgd <- c(paste("R^2 =", round(summary(fit2)$r.squared,3)),
         paste("Offset =", round(coef(fit2)[1],3)),
         paste("Slope =", round(coef(fit2)[2],3)))

legend("topleft", legend=lgd)
abline(fit2, lwd=2)
legend("bottomright", legend=c("Predicted ~ Observed", "1:1"), col=c(1,8), lty=1, lwd=2)

glm.010 <- glm(Precio_rel_ANE~Desc_ANE+Desc_PIL+Precio_rel_PIL,
               family = Gamma(link = "inverse"), data=dataset_2)
glm.011 <- glm(Precio_rel_ANE~Desc_ANE+Desc_PIL+AOs_sq,
               family = Gamma(link = "inverse"), data=dataset_2)
glm.012 <- glm(Precio_rel_ANE~Desc_ANE+Desc_PIL+EAs3_cb,
               family = Gamma(link = "inverse"), data=dataset_2)
AICc(glm.006,
     glm.010,
     glm.011,
     glm.012)

# El mejor es el glm.006: Precio ANE ~ Desc ANE + Desc PIL
acf(glm.006$residuals)
pacf(glm.006$residuals)
