# Supplementary material for: Effect of climatic oscillations on small pelagic fisheries and its economic profit in the Gulf of Cadiz
Source: Int J Biometeorol. 2021 Nov 27;66(3):613–26. doi: 10.1007/s00484-021-02223-9 (PMC8850237; doi:10.1007/s00484-021-02223-9)
Supplement: Supplementary file 4 — Supplementary file4 (ZIP 75 KB) [file 484_2021_2223_MOESM4_ESM.zip › Modelo_ANE_media_changepoint.R]

# Modelos GLM de boquerón
#
# Método: Transformación binomial de variable respuesta según media changepoint

library(psych)
library(GGally)
library(car)
library(ggplot2)
library(gridExtra)
library(dplyr)
library(corrplot)
library(lmtest)
library(corrgram)
library(MuMIn)
library(univariateML)
library(tidyverse)
library(modEvA)

dataset=read.table("dataset_media_changepoint.txt", header = T)

###############
# GLM Ecológico
###############

glm.001 <- glm(Desc_ANE~NAO,
               family = binomial(link = "logit"), data=dataset)
glm.002 <- glm(Desc_ANE~NAO_sq,
               family = binomial(link = "logit"), data=dataset)
glm.003 <- glm(Desc_ANE~NAO_cb, 
               family = binomial(link = "logit"), data=dataset)
glm.004 <- glm(Desc_ANE~NAO1, 
               family = binomial(link = "logit"), data=dataset)
glm.005 <- glm(Desc_ANE~NAO1_sq,
               family = binomial(link = "logit"), data=dataset)
glm.006 <- glm(Desc_ANE~NAO1_cb,
               family = binomial(link = "logit"), data=dataset)
glm.007 <- glm(Desc_ANE~NAO2, 
               family = binomial(link = "logit"), data=dataset)
glm.008 <- glm(Desc_ANE~NAO2_sq, 
               family = binomial(link = "logit"), data=dataset)
glm.009 <- glm(Desc_ANE~NAO2_cb,
               family = binomial(link = "logit"), data=dataset)
glm.010 <- glm(Desc_ANE~NAO3,
               family = binomial(link = "logit"), data=dataset)
glm.011 <- glm(Desc_ANE~NAO3_sq, 
               family = binomial(link = "logit"), data=dataset)
glm.012 <- glm(Desc_ANE~NAO3_cb,
               family = binomial(link = "logit"), data=dataset)
glm.013 <- glm(Desc_ANE~NAOw,
               family = binomial(link = "logit"), data=dataset)
glm.014 <- glm(Desc_ANE~NAOw_sq,
               family = binomial(link = "logit"), data=dataset)
glm.015 <- glm(Desc_ANE~NAOw_cb, 
               family = binomial(link = "logit"), data=dataset)
glm.016 <- glm(Desc_ANE~NAOw1,
               family = binomial(link = "logit"), data=dataset)
glm.017 <- glm(Desc_ANE~NAOw1_sq, 
               family = binomial(link = "logit"), data=dataset)
glm.018 <- glm(Desc_ANE~NAOw1_cb,
               family = binomial(link = "logit"), data=dataset)
glm.019 <- glm(Desc_ANE~NAOw2, 
               family = binomial(link = "logit"), data=dataset)
glm.020 <- glm(Desc_ANE~NAOw2_sq,
               family = binomial(link = "logit"), data=dataset)
glm.021 <- glm(Desc_ANE~NAOw2_cb, 
               family = binomial(link = "logit"), data=dataset)
glm.022 <- glm(Desc_ANE~NAOw3,
               family = binomial(link = "logit"), data=dataset)
glm.023 <- glm(Desc_ANE~NAOw3_sq, 
               family = binomial(link = "logit"), data=dataset)
glm.024 <- glm(Desc_ANE~NAOw3_cb,
               family = binomial(link = "logit"), data=dataset)
glm.025 <- glm(Desc_ANE~NAOs, 
               family = binomial(link = "logit"), data=dataset)
glm.026 <- glm(Desc_ANE~NAOs_sq,
               family = binomial(link = "logit"), data=dataset)
glm.027 <- glm(Desc_ANE~NAOs_cb, 
               family = binomial(link = "logit"), data=dataset)
glm.028 <- glm(Desc_ANE~NAOs1,
               family = binomial(link = "logit"), data=dataset)
glm.029 <- glm(Desc_ANE~NAOs1_sq,
               family = binomial(link = "logit"), data=dataset)
glm.030 <- glm(Desc_ANE~NAOs1_cb,
               family = binomial(link = "logit"), data=dataset)
glm.031 <- glm(Desc_ANE~NAOs2, 
               family = binomial(link = "logit"), data=dataset)
glm.032 <- glm(Desc_ANE~NAOs2_sq,
               family = binomial(link = "logit"), data=dataset)
glm.033 <- glm(Desc_ANE~NAOs2_cb, 
               family = binomial(link = "logit"), data=dataset)
glm.034 <- glm(Desc_ANE~NAOs3,
               family = binomial(link = "logit"), data=dataset)
glm.035 <- glm(Desc_ANE~NAOs3_sq, 
               family = binomial(link = "logit"), data=dataset)
glm.036 <- glm(Desc_ANE~NAOs3_cb,
               family = binomial(link = "logit"), data=dataset)

AICc(glm.001,
     glm.002,
     glm.003,
     glm.004,
     glm.005,
     glm.006,
     glm.007,
     glm.008,
     glm.009,
     glm.010,
     glm.011,
     glm.012,
     glm.013,
     glm.014,
     glm.015,
     glm.016,
     glm.017,
     glm.018,
     glm.019,
     glm.020,
     glm.021,
     glm.022,
     glm.023,
     glm.024,
     glm.025,
     glm.026,
     glm.027,
     glm.028,
     glm.029,
     glm.030,
     glm.031,
     glm.032,
     glm.033,
     glm.034,
     glm.035,
     glm.036)

summary (glm.002)
Dsquared(glm.002)

summary (glm.036)
Dsquared (glm.036)

# Búsqueda de la variable AO que mejor se ajusta al modelo
glm.037 <- glm(Desc_ANE~AO,
               family = binomial(link = "logit"), data=dataset)
glm.038 <- glm(Desc_ANE~AO_sq,
               family = binomial(link = "logit"), data=dataset)
glm.039 <- glm(Desc_ANE~AO_cb,
               family = binomial(link = "logit"), data=dataset)
glm.040 <- glm(Desc_ANE~AO1,
               family = binomial(link = "logit"), data=dataset)
glm.041 <- glm(Desc_ANE~AO1_sq,
               family = binomial(link = "logit"), data=dataset)
glm.042 <- glm(Desc_ANE~AO1_cb,
               family = binomial(link = "logit"), data=dataset)
glm.043 <- glm(Desc_ANE~AO2,
               family = binomial(link = "logit"), data=dataset)
glm.044 <- glm(Desc_ANE~AO2_sq,
               family = binomial(link = "logit"), data=dataset)
glm.045 <- glm(Desc_ANE~AO2_cb,
               family = binomial(link = "logit"), data=dataset)
glm.046 <- glm(Desc_ANE~AO3,
               family = binomial(link = "logit"), data=dataset)
glm.047 <- glm(Desc_ANE~AO3_sq,
               family = binomial(link = "logit"), data=dataset)
glm.048 <- glm(Desc_ANE~AO3_cb,
               family = binomial(link = "logit"), data=dataset)
glm.049 <- glm(Desc_ANE~AOw,
               family = binomial(link = "logit"), data=dataset)
glm.050 <- glm(Desc_ANE~AOw_sq,
               family = binomial(link = "logit"), data=dataset)
glm.051 <- glm(Desc_ANE~AOw_cb,
               family = binomial(link = "logit"), data=dataset)
glm.052 <- glm(Desc_ANE~AOw1,
               family = binomial(link = "logit"), data=dataset)
glm.053 <- glm(Desc_ANE~AOw1_sq,
               family = binomial(link = "logit"), data=dataset)
glm.054 <- glm(Desc_ANE~AOw1_cb,
               family = binomial(link = "logit"), data=dataset)
glm.055 <- glm(Desc_ANE~AOw2,
               family = binomial(link = "logit"), data=dataset)
glm.056 <- glm(Desc_ANE~AOw2_sq,
               family = binomial(link = "logit"), data=dataset)
glm.057 <- glm(Desc_ANE~AOw2_cb,
               family = binomial(link = "logit"), data=dataset)
glm.058 <- glm(Desc_ANE~AOw3,
               family = binomial(link = "logit"), data=dataset)
glm.059 <- glm(Desc_ANE~AOw3_sq,
               family = binomial(link = "logit"), data=dataset)
glm.060 <- glm(Desc_ANE~AOw3_cb,
               family = binomial(link = "logit"), data=dataset)
glm.061 <- glm(Desc_ANE~AOs,
               family = binomial(link = "logit"), data=dataset)
glm.062 <- glm(Desc_ANE~AOs_sq,
               family = binomial(link = "logit"), data=dataset)
glm.063 <- glm(Desc_ANE~AOs_cb,
               family = binomial(link = "logit"), data=dataset)
glm.064 <- glm(Desc_ANE~AOs1,
               family = binomial(link = "logit"), data=dataset)
glm.065 <- glm(Desc_ANE~AOs1_sq,
               family = binomial(link = "logit"), data=dataset)
glm.066 <- glm(Desc_ANE~AOs1_cb,
               family = binomial(link = "logit"), data=dataset)
glm.067 <- glm(Desc_ANE~AOs2,
               family = binomial(link = "logit"), data=dataset)
glm.068 <- glm(Desc_ANE~AOs2_sq,
               family = binomial(link = "logit"), data=dataset)
glm.069 <- glm(Desc_ANE~AOs2_cb,
               family = binomial(link = "logit"), data=dataset)
glm.070 <- glm(Desc_ANE~AOs3,
               family = binomial(link = "logit"), data=dataset)
glm.071 <- glm(Desc_ANE~AOs3_sq,
               family = binomial(link = "logit"), data=dataset)
glm.072 <- glm(Desc_ANE~AOs3_cb,
               family = binomial(link = "logit"), data=dataset)

AICc(glm.037,
     glm.038,
     glm.039,
     glm.040,
     glm.041,
     glm.042,
     glm.043,
     glm.044,
     glm.045,
     glm.046,
     glm.047,
     glm.048,
     glm.049,
     glm.050,
     glm.051,
     glm.052,
     glm.053,
     glm.054,
     glm.055,
     glm.056,
     glm.057,
     glm.058,
     glm.059,
     glm.060,
     glm.061,
     glm.062,
     glm.063,
     glm.064,
     glm.065,
     glm.066,
     glm.067,
     glm.068,
     glm.069,
     glm.070,
     glm.071,
     glm.072)

summary(glm.050)
Dsquared(glm.050)

summary (glm.047)
Dsquared(glm.047)

# Búsqueda de la variable EA que mejor se ajusta al modelo
glm.073 <- glm(Desc_ANE~EA,
               family = binomial(link = "logit"), data=dataset)
glm.074 <- glm(Desc_ANE~EA_sq,
               family = binomial(link = "logit"), data=dataset)
glm.075 <- glm(Desc_ANE~EA_cb,
               family = binomial(link = "logit"), data=dataset)
glm.076 <- glm(Desc_ANE~EA1,
               family = binomial(link = "logit"), data=dataset)
glm.077 <- glm(Desc_ANE~EA1_sq,
               family = binomial(link = "logit"), data=dataset)
glm.078 <- glm(Desc_ANE~EA1_cb,
               family = binomial(link = "logit"), data=dataset)
glm.079 <- glm(Desc_ANE~EA2,
               family = binomial(link = "logit"), data=dataset)
glm.080 <- glm(Desc_ANE~EA2_sq,
               family = binomial(link = "logit"), data=dataset)
glm.081 <- glm(Desc_ANE~EA2_cb,
               family = binomial(link = "logit"), data=dataset)
glm.082 <- glm(Desc_ANE~EA3,
               family = binomial(link = "logit"), data=dataset)
glm.083 <- glm(Desc_ANE~EA3_sq,
               family = binomial(link = "logit"), data=dataset)
glm.084 <- glm(Desc_ANE~EA3_cb,
               family = binomial(link = "logit"), data=dataset)
glm.085 <- glm(Desc_ANE~EAw,
               family = binomial(link = "logit"), data=dataset)
glm.086 <- glm(Desc_ANE~EAw_sq,
               family = binomial(link = "logit"), data=dataset)
glm.087 <- glm(Desc_ANE~EAw_cb,
               family = binomial(link = "logit"), data=dataset)
glm.088 <- glm(Desc_ANE~EAw1,
               family = binomial(link = "logit"), data=dataset)
glm.089 <- glm(Desc_ANE~EAw1_sq,
               family = binomial(link = "logit"), data=dataset)
glm.090 <- glm(Desc_ANE~EAw1_cb,
               family = binomial(link = "logit"), data=dataset)
glm.091 <- glm(Desc_ANE~EAw2,
               family = binomial(link = "logit"), data=dataset)
glm.092 <- glm(Desc_ANE~EAw2_sq,
               family = binomial(link = "logit"), data=dataset)
glm.093 <- glm(Desc_ANE~EAw2_cb,
               family = binomial(link = "logit"), data=dataset)
glm.094 <- glm(Desc_ANE~EAw3,
               family = binomial(link = "logit"), data=dataset)
glm.095 <- glm(Desc_ANE~EAw3_sq,
               family = binomial(link = "logit"), data=dataset)
glm.096 <- glm(Desc_ANE~EAw3_cb,
               family = binomial(link = "logit"), data=dataset)
glm.097 <- glm(Desc_ANE~EAs,
               family = binomial(link = "logit"), data=dataset)
glm.098 <- glm(Desc_ANE~EAs_sq,
               family = binomial(link = "logit"), data=dataset)
glm.099 <- glm(Desc_ANE~EAs_cb,
               family = binomial(link = "logit"), data=dataset)
glm.100 <- glm(Desc_ANE~EAs1,
               family = binomial(link = "logit"), data=dataset)
glm.101 <- glm(Desc_ANE~EAs1_sq,
               family = binomial(link = "logit"), data=dataset)
glm.102 <- glm(Desc_ANE~EAs1_cb,
               family = binomial(link = "logit"), data=dataset)
glm.103 <- glm(Desc_ANE~EAs2,
               family = binomial(link = "logit"), data=dataset)
glm.104 <- glm(Desc_ANE~EAs2_sq,
               family = binomial(link = "logit"), data=dataset)
glm.105 <- glm(Desc_ANE~EAs2_cb,
               family = binomial(link = "logit"), data=dataset)
glm.106 <- glm(Desc_ANE~EAs3,
               family = binomial(link = "logit"), data=dataset)
glm.107 <- glm(Desc_ANE~EAs3_sq,
               family = binomial(link = "logit"), data=dataset)
glm.108 <- glm(Desc_ANE~EAs3_cb,
               family = binomial(link = "logit"), data=dataset)

AICc(glm.073,
     glm.074,
     glm.075,
     glm.076,
     glm.077,
     glm.078,
     glm.079,
     glm.080,
     glm.081,
     glm.082,
     glm.083,
     glm.084,
     glm.085,
     glm.086,
     glm.087,
     glm.088,
     glm.089,
     glm.090,
     glm.091,
     glm.092,
     glm.093,
     glm.094,
     glm.095,
     glm.096,
     glm.097,
     glm.098,
     glm.099,
     glm.100,
     glm.101,
     glm.102,
     glm.103,
     glm.104,
     glm.105,
     glm.106,
     glm.107,
     glm.108)


summary(glm.082) 
Dsquared(glm.082)
AICc(glm.082)

plot(allEffects(glm.082))
# VALIDACIÓN DE LAS CONDICIONES PARA EL MODELO LINEAL GENERALIZADO

# (1) BONDAD DE AJUSTE

# 1.1 Multicolinealidad
vif(glm.082)
# 1.2 Estadístico de Hoslem-Lemeshow
hoslem.test(dataset$Desc_ANE, fitted(glm.082))
# 1.3 Confusion matrix
pred1 <- predict(glm.082, newdata = dataset, type = "response")
conf_mat1 <- data.frame(Desc_ANE=dataset$Desc_ANE, predDesc_ANE=pred1>.5)%>%
  group_by(Desc_ANE, predDesc_ANE)%>%
  summarise(n=n())
conf_mat1
# 1.4 AUC
AUC(glm.082)

# (2) ANÁLISIS DE LOS RESIDUOS
# 2.1 Binned plot (residuals vs fitted values)
binnedplot(fitted(glm.082), 
           residuals(glm.082, type = "response"), 
           nclass = NULL, 
           xlab = "Expected Values", 
           ylab = "Average residual", 
           main = "Binned residual plot", 
           cex.pts = 0.8, 
           col.pts = 1, 
           col.int = "gray")

# 2.2 Independencia temporal residuos (ACF y Ljung-Box)
# ACF
res.p <- residuals(glm.082, type = "pearson")
autocorrelacion_residuals<-acf(res.p, type="correlation",plot=F)# Funciona, solo q lo hace en barras
plot(autocorrelacion_residuals)

acf(glm.082$residuals,
    main="Anchovy - Logit_cp")
pacf(glm.082$residuals,
     main="")

# Ljung-Box
e=glm.082$residuals
Box.test (e, lag = 1, type = c("Ljung-Box"))
Box.test (e, lag = 2, type = c("Ljung-Box"))
Box.test (e, lag = 3, type = c("Ljung-Box"))

# (3) VALORES INFLUYENTES
distancias.cook <- cooks.distance(glm.082)
# Se consideran valores influyentes aquellos cuya distancia de cook sea mayor que 1 (Cook and Weisberg,1982) .
table(distancias.cook > 1) # no hay ninguna distancia de cook significativa


######################

# MODELO BIOECONÓMICO

glm.ANE.001 <- glm(Precio_rel_ANE~Desc_ANE_t+EA3,
                   family = binomial(link="logit"), data=dataset)
summary(glm.ANE.001)

step(glm.ANE.001, direction = c("backward"))

glm.ANE.002 <- glm(formula = Precio_rel_ANE ~ Desc_ANE_t, family = binomial(link = "logit"), 
                       data = dataset)
summary(glm.ANE.002)
# Ninguna variable introducida de forma significativa
