# Supplementary material for: Effect of climatic oscillations on small pelagic fisheries and its economic profit in the Gulf of Cadiz
Source: Int J Biometeorol. 2021 Nov 27;66(3):613–26. doi: 10.1007/s00484-021-02223-9 (PMC8850237; doi:10.1007/s00484-021-02223-9)
Supplement: Supplementary file 4 — Supplementary file4 (ZIP 75 KB) [file 484_2021_2223_MOESM4_ESM.zip › Modelo_ANE_ma.R]

##########################

# Modelo Desc_ANE
# con índices climáticos
# Dataset: Media móvil

##########################
setwd("~/Desktop/R")
dataset=read.table("dataset_ma.txt", header = T)

# Colinearidad numérica
round(cor(x = dataset, method = "pearson"),3) # Normalidad -> Pearson

# Las correlaciones visuales serán realizadas en PAST debido a la alta carga de variables explicativas.

-----------------------------------------------------------------------------
  # 1.- Utilizando modelo lineal
  -----------------------------------------------------------------------------
  
  
  # Modelo con cada variable ambiental (NAO, AO y EA) más correlacionada con la respuesta
lm.001 <- lm(Desc_ANE~NAO, data=dataset)
lm.002 <- lm(Desc_ANE~NAO_sq, data=dataset)
lm.003 <- lm(Desc_ANE~NAO_cb, data=dataset)
lm.004 <- lm(Desc_ANE~NAO1, data=dataset)
lm.005 <- lm(Desc_ANE~NAO1_sq, data=dataset)
lm.006 <- lm(Desc_ANE~NAO1_cb, data=dataset)
lm.007 <- lm(Desc_ANE~NAO2, data=dataset)
lm.008 <- lm(Desc_ANE~NAO2_sq, data=dataset)
lm.009 <- lm(Desc_ANE~NAO2_cb, data=dataset)
lm.010 <- lm(Desc_ANE~NAO3, data=dataset)
lm.011 <- lm(Desc_ANE~NAO3_sq, data=dataset)
lm.012 <- lm(Desc_ANE~NAO3_cb, data=dataset)
lm.013 <- lm(Desc_ANE~NAOw, data=dataset)
lm.014 <- lm(Desc_ANE~NAOw_sq, data=dataset)
lm.015 <- lm(Desc_ANE~NAOw_cb, data=dataset)
lm.016 <- lm(Desc_ANE~NAOw1, data=dataset)
lm.017 <- lm(Desc_ANE~NAOw1_sq, data=dataset)
lm.018 <- lm(Desc_ANE~NAOw1_cb, data=dataset)
lm.019 <- lm(Desc_ANE~NAOw2, data=dataset)
lm.020 <- lm(Desc_ANE~NAOw2_sq, data=dataset)
lm.021 <- lm(Desc_ANE~NAOw2_cb, data=dataset)
lm.022 <- lm(Desc_ANE~NAOw3, data=dataset)
lm.023 <- lm(Desc_ANE~NAOw3_sq, data=dataset)
lm.024 <- lm(Desc_ANE~NAOw3_cb, data=dataset)
lm.025 <- lm(Desc_ANE~NAOs, data=dataset)
lm.026 <- lm(Desc_ANE~NAOs_sq, data=dataset)
lm.027 <- lm(Desc_ANE~NAOs_cb, data=dataset)
lm.028 <- lm(Desc_ANE~NAOs1, data=dataset)
lm.029 <- lm(Desc_ANE~NAOs1_sq, data=dataset)
lm.030 <- lm(Desc_ANE~NAOs1_cb, data=dataset)
lm.031 <- lm(Desc_ANE~NAOs2, data=dataset)
lm.032 <- lm(Desc_ANE~NAOs2_sq, data=dataset)
lm.033 <- lm(Desc_ANE~NAOs2_cb, data=dataset)
lm.034 <- lm(Desc_ANE~NAOs3, data=dataset)
lm.035 <- lm(Desc_ANE~NAOs3_sq, data=dataset)
lm.036 <- lm(Desc_ANE~NAOs3_cb, data=dataset)

AICc(lm.001,
     lm.002,
     lm.003,
     lm.004,
     lm.005,
     lm.006,
     lm.007,
     lm.008,
     lm.009,
     lm.010,
     lm.011,
     lm.012,
     lm.013,
     lm.014,
     lm.015,
     lm.016,
     lm.017,
     lm.018,
     lm.019,
     lm.020,
     lm.021,
     lm.022,
     lm.023,
     lm.024,
     lm.025,
     lm.026,
     lm.027,
     lm.028,
     lm.029,
     lm.030,
     lm.031,
     lm.032,
     lm.033,
     lm.034,
     lm.035,
     lm.036)
summary(lm.024)
# El mejor modelo es el lm.024 (NAOw3_cb)

# Búsqueda de la variable AO que mejor se ajusta al modelo

lm.037 <- lm(Desc_ANE~NAOw3_cb+AO, data=dataset)
lm.038 <- lm(Desc_ANE~NAOw3_cb+AO_sq, data=dataset)
lm.039 <- lm(Desc_ANE~NAOw3_cb+AO_cb, data=dataset)
lm.040 <- lm(Desc_ANE~NAOw3_cb+AO1, data=dataset)
lm.041 <- lm(Desc_ANE~NAOw3_cb+AO1_sq, data=dataset)
lm.042 <- lm(Desc_ANE~NAOw3_cb+AO1_cb, data=dataset)
lm.043 <- lm(Desc_ANE~NAOw3_cb+AO2, data=dataset)
lm.044 <- lm(Desc_ANE~NAOw3_cb+AO2_sq, data=dataset)
lm.045 <- lm(Desc_ANE~NAOw3_cb+AO2_cb, data=dataset)
lm.046 <- lm(Desc_ANE~NAOw3_cb+AO3, data=dataset)
lm.047 <- lm(Desc_ANE~NAOw3_cb+AO3_sq, data=dataset)
lm.048 <- lm(Desc_ANE~NAOw3_cb+AO3_cb, data=dataset)
lm.049 <- lm(Desc_ANE~NAOw3_cb+AOw, data=dataset)
lm.050 <- lm(Desc_ANE~NAOw3_cb+AOw_sq, data=dataset)
lm.051 <- lm(Desc_ANE~NAOw3_cb+AOw_cb, data=dataset)
lm.052 <- lm(Desc_ANE~NAOw3_cb+AOw1, data=dataset)
lm.053 <- lm(Desc_ANE~NAOw3_cb+AOw1_sq, data=dataset)
lm.054 <- lm(Desc_ANE~NAOw3_cb+AOw1_cb, data=dataset)
lm.055 <- lm(Desc_ANE~NAOw3_cb+AOw2, data=dataset)
lm.056 <- lm(Desc_ANE~NAOw3_cb+AOw2_sq, data=dataset)
lm.057 <- lm(Desc_ANE~NAOw3_cb+AOw2_cb, data=dataset)
lm.058 <- lm(Desc_ANE~NAOw3_cb+AOw3, data=dataset)
lm.059 <- lm(Desc_ANE~NAOw3_cb+AOw3_sq, data=dataset)
lm.060 <- lm(Desc_ANE~NAOw3_cb+AOw3_cb, data=dataset)
lm.061 <- lm(Desc_ANE~NAOw3_cb+AOs, data=dataset)
lm.062 <- lm(Desc_ANE~NAOw3_cb+AOs_sq, data=dataset)
lm.063 <- lm(Desc_ANE~NAOw3_cb+AOs_cb, data=dataset)
lm.064 <- lm(Desc_ANE~NAOw3_cb+AOs1, data=dataset)
lm.065 <- lm(Desc_ANE~NAOw3_cb+AOs1_sq, data=dataset)
lm.066 <- lm(Desc_ANE~NAOw3_cb+AOs1_cb, data=dataset)
lm.067 <- lm(Desc_ANE~NAOw3_cb+AOs2, data=dataset)
lm.068 <- lm(Desc_ANE~NAOw3_cb+AOs2_sq, data=dataset)
lm.069 <- lm(Desc_ANE~NAOw3_cb+AOs2_cb, data=dataset)
lm.070 <- lm(Desc_ANE~NAOw3_cb+AOs3, data=dataset)
lm.071 <- lm(Desc_ANE~NAOw3_cb+AOs3_sq, data=dataset)
lm.072 <- lm(Desc_ANE~NAOw3_cb+AOs3_cb, data=dataset)

AICc(lm.024,
     lm.037,
     lm.038,
     lm.039,
     lm.040,
     lm.041,
     lm.042,
     lm.043,
     lm.044,
     lm.045,
     lm.046,
     lm.047,
     lm.048,
     lm.049,
     lm.050,
     lm.051,
     lm.052,
     lm.053,
     lm.054,
     lm.055,
     lm.056,
     lm.057,
     lm.058,
     lm.059,
     lm.060,
     lm.061,
     lm.062,
     lm.063,
     lm.064,
     lm.065,
     lm.066,
     lm.067,
     lm.068,
     lm.069,
     lm.070,
     lm.071,
     lm.072)

# El mejor modelo es el lm.043 (AO2)
summary(lm.043)

# Búsqueda de la variable EA que mejor se ajusta al modelo

lm.073 <- lm(Desc_ANE~NAOw3_cb+AO2+EA, data=dataset)
lm.074 <- lm(Desc_ANE~NAOw3_cb+AO2+EA_sq, data=dataset)
lm.075 <- lm(Desc_ANE~NAOw3_cb+AO2+EA_cb, data=dataset)
lm.076 <- lm(Desc_ANE~NAOw3_cb+AO2+EA1, data=dataset)
lm.077 <- lm(Desc_ANE~NAOw3_cb+AO2+EA1_sq, data=dataset)
lm.078 <- lm(Desc_ANE~NAOw3_cb+AO2+EA1_cb, data=dataset)
lm.079 <- lm(Desc_ANE~NAOw3_cb+AO2+EA2, data=dataset)
lm.080 <- lm(Desc_ANE~NAOw3_cb+AO2+EA2_sq, data=dataset)
lm.081 <- lm(Desc_ANE~NAOw3_cb+AO2+EA2_cb, data=dataset)
lm.082 <- lm(Desc_ANE~NAOw3_cb+AO2+EA3, data=dataset)
lm.083 <- lm(Desc_ANE~NAOw3_cb+AO2+EA3_sq, data=dataset)
lm.084 <- lm(Desc_ANE~NAOw3_cb+AO2+EA3_cb, data=dataset)
lm.085 <- lm(Desc_ANE~NAOw3_cb+AO2+EAw, data=dataset)
lm.086 <- lm(Desc_ANE~NAOw3_cb+AO2+EAw_sq, data=dataset)
lm.087 <- lm(Desc_ANE~NAOw3_cb+AO2+EAw_cb, data=dataset)
lm.088 <- lm(Desc_ANE~NAOw3_cb+AO2+EAw1, data=dataset)
lm.089 <- lm(Desc_ANE~NAOw3_cb+AO2+EAw1_sq, data=dataset)
lm.090 <- lm(Desc_ANE~NAOw3_cb+AO2+EAw1_cb, data=dataset)
lm.091 <- lm(Desc_ANE~NAOw3_cb+AO2+EAw2, data=dataset)
lm.092 <- lm(Desc_ANE~NAOw3_cb+AO2+EAw2_sq, data=dataset)
lm.093 <- lm(Desc_ANE~NAOw3_cb+AO2+EAw2_cb, data=dataset)
lm.094 <- lm(Desc_ANE~NAOw3_cb+AO2+EAw3, data=dataset)
lm.095 <- lm(Desc_ANE~NAOw3_cb+AO2+EAw3_sq, data=dataset)
lm.096 <- lm(Desc_ANE~NAOw3_cb+AO2+EAw3_cb, data=dataset)
lm.097 <- lm(Desc_ANE~NAOw3_cb+AO2+EAs, data=dataset)
lm.098 <- lm(Desc_ANE~NAOw3_cb+AO2+EAs_sq, data=dataset)
lm.099 <- lm(Desc_ANE~NAOw3_cb+AO2+EAs_cb, data=dataset)
lm.100 <- lm(Desc_ANE~NAOw3_cb+AO2+EAs1, data=dataset)
lm.101 <- lm(Desc_ANE~NAOw3_cb+AO2+EAs1_sq, data=dataset)
lm.102 <- lm(Desc_ANE~NAOw3_cb+AO2+EAs1_cb, data=dataset)
lm.103 <- lm(Desc_ANE~NAOw3_cb+AO2+EAs2, data=dataset)
lm.104 <- lm(Desc_ANE~NAOw3_cb+AO2+EAs2_sq, data=dataset)
lm.105 <- lm(Desc_ANE~NAOw3_cb+AO2+EAs2_cb, data=dataset)
lm.106 <- lm(Desc_ANE~NAOw3_cb+AO2+EAs3, data=dataset)
lm.107 <- lm(Desc_ANE~NAOw3_cb+AO2+EAs3_sq, data=dataset)
lm.108 <- lm(Desc_ANE~NAOw3_cb+AO2+EAs3_cb, data=dataset)

AICc(lm.043,
     lm.073,
     lm.074,
     lm.075,
     lm.076,
     lm.077,
     lm.078,
     lm.079,
     lm.080,
     lm.081,
     lm.082,
     lm.083,
     lm.084,
     lm.085,
     lm.086,
     lm.087,
     lm.088,
     lm.089,
     lm.090,
     lm.091,
     lm.092,
     lm.093,
     lm.094,
     lm.095,
     lm.096,
     lm.097,
     lm.098,
     lm.099,
     lm.100,
     lm.101,
     lm.102,
     lm.103,
     lm.104,
     lm.105,
     lm.106,
     lm.107,
     lm.108)


# La variable que más mejora el modelo es el lm.108 (EAs3_cb)
summary(lm.108)
AICc(lm.108)

# VALIDACIÓN DE LAS CONDICIONES PARA LA REGRESIÓN MÚLTIPLE LINEAL
par(mfrow = c(2, 2))
plot(lm.108)
plot1 <- ggplot(data = dataset, aes(NAOw3_cb, lm.108$residuals)) +
  geom_point() + geom_smooth(color = "firebrick") + geom_hline(yintercept = 0) +
  theme_bw()
plot2 <- ggplot(data = dataset, aes(AO2, lm.108$residuals)) +
  geom_point() + geom_smooth(color = "firebrick") + geom_hline(yintercept = 0) +
  theme_bw()
plot3 <- ggplot(data = dataset, aes(EAs3_cb, lm.108$residuals)) +
  geom_point() + geom_smooth(color = "firebrick") + geom_hline(yintercept = 0) +
  theme_bw()
grid.arrange(plot1, plot2, plot3)


# Normalidad de los residuos
par(mfrow = c(1, 1))
qqnorm(lm.108$residuals)
qqline(lm.108$residuals)
shapiro.test(lm.108$residuals)

# Homocedasticidad de los residuos (varianza constante)
ggplot(data = dataset, aes(lm.103$fitted.values, lm.103$residuals)) +
  geom_point() +
  geom_smooth(color = "firebrick", se = FALSE) +
  geom_hline(yintercept = 0) +
  theme_bw()
bptest(lm.108) # No hay evidencias de falta de homocedasticidad.

# Linealidad entre variable respuesta y explicativas
corrplot(cor(dplyr::select(dataset, Desc_PIL, NAOw3_cb, AO2, EAs3_cb)),
         method = "number", tl.col = "black")

# Multicolinealidad
par(mfrow = c(1, 1))
corrplot(cor(dplyr::select(dataset, NAOw3_cb, AO2, EAs3_cb)),
         method = "number", tl.col = "black")
vif(lm.108) # Si FIV>10 entonces la multicolinealidad es muy alta (wikipedia, FIV).

# Independencia (Autocorrelación) de los residuos. Mediante la prueba de Durbin Watson.
# Si el valor del estadístico Durbin Watson (DW) está próximo a 2 entonces los residuos 
# no están autocorrelacionados. Si su valor es 0 hay autocorrelación perfecta positiva. 
# Si tiene un valor de 4 existe autocorrelación perfecta negativa.
dwtest(lm.108, alternative = "two.sided") # Residuos autocorrelacionados!!

influencePlot(lm.108)
-----------------------------------------------------------------------------
  # 2.- Utilizando GLM
  -----------------------------------------------------------------------------
  # Búsqueda de la distribución a la que más se ajustade la variable aleatoria
  
  # Se comparan únicamente las distribuciones con un dominio [0, +inf)
  comparacion_aicc <- AICc(
    mlbetapr(dataset$Desc_ANE),
    mlexp(dataset$Desc_ANE),
    mlinvgamma(dataset$Desc_ANE),
    mlgamma(dataset$Desc_ANE),
    mllnorm(dataset$Desc_ANE),
    mlrayleigh(dataset$Desc_ANE),
    mlinvgauss(dataset$Desc_ANE),
    mlweibull(dataset$Desc_ANE),
    mlinvweibull(dataset$Desc_ANE),
    mllgamma(dataset$Desc_ANE))
comparacion_aicc %>% rownames_to_column(var = "distribucion") %>% arrange(AICc)

comparacion_bic <- BIC(
  mlbetapr(dataset$Desc_ANE),
  mlexp(dataset$Desc_ANE),
  mlinvgamma(dataset$Desc_ANE),
  mlgamma(dataset$Desc_ANE),
  mllnorm(dataset$Desc_ANE),
  mlrayleigh(dataset$Desc_ANE),
  mlinvgauss(dataset$Desc_ANE),
  mlweibull(dataset$Desc_ANE),
  mlinvweibull(dataset$Desc_ANE),
  mllgamma(dataset$Desc_ANE))
comparacion_bic %>% rownames_to_column(var = "distribucion") %>% arrange(BIC) 
# Parece que la distribución que más se ajusta es la gamma inversa
# La distribución gamma se ajusta bastante bien a datos continuos positivos.

# Modelo con cada variable ambiental (NAO, AO y EA) más correlacionada con la respuesta

glm.001 <- glm(Desc_ANE~NAO,
               family = Gamma(link = "inverse"), data=dataset)
glm.002 <- glm(Desc_ANE~NAO_sq,
               family = Gamma(link = "inverse"), data=dataset)
glm.003 <- glm(Desc_ANE~NAO_cb, 
               family = Gamma(link = "inverse"), data=dataset)
glm.004 <- glm(Desc_ANE~NAO1, 
               family = Gamma(link = "inverse"), data=dataset)
glm.005 <- glm(Desc_ANE~NAO1_sq,
               family = Gamma(link = "inverse"), data=dataset)
glm.006 <- glm(Desc_ANE~NAO1_cb,
               family = Gamma(link = "inverse"), data=dataset)
glm.007 <- glm(Desc_ANE~NAO2, 
               family = Gamma(link = "inverse"), data=dataset)
glm.008 <- glm(Desc_ANE~NAO2_sq, 
               family = Gamma(link = "inverse"), data=dataset)
glm.009 <- glm(Desc_ANE~NAO2_cb,
               family = Gamma(link = "inverse"), data=dataset)
glm.010 <- glm(Desc_ANE~NAO3,
               family = Gamma(link = "inverse"), data=dataset)
glm.011 <- glm(Desc_ANE~NAO3_sq, 
               family = Gamma(link = "inverse"), data=dataset)
glm.012 <- glm(Desc_ANE~NAO3_cb,
               family = Gamma(link = "inverse"), data=dataset)
glm.013 <- glm(Desc_ANE~NAOw,
               family = Gamma(link = "inverse"), data=dataset)
glm.014 <- glm(Desc_ANE~NAOw_sq,
               family = Gamma(link = "inverse"), data=dataset)
glm.015 <- glm(Desc_ANE~NAOw_cb, 
               family = Gamma(link = "inverse"), data=dataset)
glm.016 <- glm(Desc_ANE~NAOw1,
               family = Gamma(link = "inverse"), data=dataset)
glm.017 <- glm(Desc_ANE~NAOw1_sq, 
               family = Gamma(link = "inverse"), data=dataset)
glm.018 <- glm(Desc_ANE~NAOw1_cb,
               family = Gamma(link = "inverse"), data=dataset)
glm.019 <- glm(Desc_ANE~NAOw2, 
               family = Gamma(link = "inverse"), data=dataset)
glm.020 <- glm(Desc_ANE~NAOw2_sq,
               family = Gamma(link = "inverse"), data=dataset)
glm.021 <- glm(Desc_ANE~NAOw2_cb, 
               family = Gamma(link = "inverse"), data=dataset)
glm.022 <- glm(Desc_ANE~NAOw3,
               family = Gamma(link = "inverse"), data=dataset)
glm.023 <- glm(Desc_ANE~NAOw3_sq, 
               family = Gamma(link = "inverse"), data=dataset)
glm.024 <- glm(Desc_ANE~NAOw3_cb,
               family = Gamma(link = "inverse"), data=dataset)
glm.025 <- glm(Desc_ANE~NAOs, 
               family = Gamma(link = "inverse"), data=dataset)
glm.026 <- glm(Desc_ANE~NAOs_sq,
               family = Gamma(link = "inverse"), data=dataset)
glm.027 <- glm(Desc_ANE~NAOs_cb, 
               family = Gamma(link = "inverse"), data=dataset)
glm.028 <- glm(Desc_ANE~NAOs1,
               family = Gamma(link = "inverse"), data=dataset)
glm.029 <- glm(Desc_ANE~NAOs1_sq,
               family = Gamma(link = "inverse"), data=dataset)
glm.030 <- glm(Desc_ANE~NAOs1_cb,
               family = Gamma(link = "inverse"), data=dataset)
glm.031 <- glm(Desc_ANE~NAOs2, 
               family = Gamma(link = "inverse"), data=dataset)
glm.032 <- glm(Desc_ANE~NAOs2_sq,
               family = Gamma(link = "inverse"), data=dataset)
glm.033 <- glm(Desc_ANE~NAOs2_cb, 
               family = Gamma(link = "inverse"), data=dataset)
glm.034 <- glm(Desc_ANE~NAOs3,
               family = Gamma(link = "inverse"), data=dataset)
glm.035 <- glm(Desc_ANE~NAOs3_sq, 
               family = Gamma(link = "inverse"), data=dataset)
glm.036 <- glm(Desc_ANE~NAOs3_cb,
               family = Gamma(link = "inverse"), data=dataset)

AICc(glm.001,
     glm.002,
     glm.003,
     glm.004,
     glm.005,
     glm.006,
     glm.007,
     glm.008,
     glm.009,
     glm.010,
     glm.011,
     glm.012,
     glm.013,
     glm.014,
     glm.015,
     glm.016,
     glm.017,
     glm.018,
     glm.019,
     glm.020,
     glm.021,
     glm.022,
     glm.023,
     glm.024,
     glm.025,
     glm.026,
     glm.027,
     glm.028,
     glm.029,
     glm.030,
     glm.031,
     glm.032,
     glm.033,
     glm.034,
     glm.035,
     glm.036)

summary(glm.024)

# Búsqueda de la variable AO que mejor se ajusta al modelo
glm.037 <- glm(Desc_ANE~NAOw3_cb+AO,
               family = Gamma(link = "inverse"), data=dataset)
glm.038 <- glm(Desc_ANE~NAOw3_cb+AO_sq,
               family = Gamma(link = "inverse"), data=dataset)
glm.039 <- glm(Desc_ANE~NAOw3_cb+AO_cb,
               family = Gamma(link = "inverse"), data=dataset)
glm.040 <- glm(Desc_ANE~NAOw3_cb+AO1,
               family = Gamma(link = "inverse"), data=dataset)
glm.041 <- glm(Desc_ANE~NAOw3_cb+AO1_sq,
               family = Gamma(link = "inverse"), data=dataset)
glm.042 <- glm(Desc_ANE~NAOw3_cb+AO1_cb,
               family = Gamma(link = "inverse"), data=dataset)
glm.043 <- glm(Desc_ANE~NAOw3_cb+AO2,
               family = Gamma(link = "inverse"), data=dataset)
glm.044 <- glm(Desc_ANE~NAOw3_cb+AO2_sq,
               family = Gamma(link = "inverse"), data=dataset)
glm.045 <- glm(Desc_ANE~NAOw3_cb+AO2_cb,
               family = Gamma(link = "inverse"), data=dataset)
glm.046 <- glm(Desc_ANE~NAOw3_cb+AO3,
               family = Gamma(link = "inverse"), data=dataset)
glm.047 <- glm(Desc_ANE~NAOw3_cb+AO3_sq,
               family = Gamma(link = "inverse"), data=dataset)
glm.048 <- glm(Desc_ANE~NAOw3_cb+AO3_cb,
               family = Gamma(link = "inverse"), data=dataset)
glm.049 <- glm(Desc_ANE~NAOw3_cb+AOw,
               family = Gamma(link = "inverse"), data=dataset)
glm.050 <- glm(Desc_ANE~NAOw3_cb+AOw_sq,
               family = Gamma(link = "inverse"), data=dataset)
glm.051 <- glm(Desc_ANE~NAOw3_cb+AOw_cb,
               family = Gamma(link = "inverse"), data=dataset)
glm.052 <- glm(Desc_ANE~NAOw3_cb+AOw1,
               family = Gamma(link = "inverse"), data=dataset)
glm.053 <- glm(Desc_ANE~NAOw3_cb+AOw1_sq,
               family = Gamma(link = "inverse"), data=dataset)
glm.054 <- glm(Desc_ANE~NAOw3_cb+AOw1_cb,
               family = Gamma(link = "inverse"), data=dataset)
glm.055 <- glm(Desc_ANE~NAOw3_cb+AOw2,
               family = Gamma(link = "inverse"), data=dataset)
glm.056 <- glm(Desc_ANE~NAOw3_cb+AOw2_sq,
               family = Gamma(link = "inverse"), data=dataset)
glm.057 <- glm(Desc_ANE~NAOw3_cb+AOw2_cb,
               family = Gamma(link = "inverse"), data=dataset)
glm.058 <- glm(Desc_ANE~NAOw3_cb+AOw3,
               family = Gamma(link = "inverse"), data=dataset)
glm.059 <- glm(Desc_ANE~NAOw3_cb+AOw3_sq,
               family = Gamma(link = "inverse"), data=dataset)
glm.060 <- glm(Desc_ANE~NAOw3_cb+AOw3_cb,
               family = Gamma(link = "inverse"), data=dataset)
glm.061 <- glm(Desc_ANE~NAOw3_cb+AOs,
               family = Gamma(link = "inverse"), data=dataset)
glm.062 <- glm(Desc_ANE~NAOw3_cb+AOs_sq,
               family = Gamma(link = "inverse"), data=dataset)
glm.063 <- glm(Desc_ANE~NAOw3_cb+AOs_cb,
               family = Gamma(link = "inverse"), data=dataset)
glm.064 <- glm(Desc_ANE~NAOw3_cb+AOs1,
               family = Gamma(link = "inverse"), data=dataset)
glm.065 <- glm(Desc_ANE~NAOw3_cb+AOs1_sq,
               family = Gamma(link = "inverse"), data=dataset)
glm.066 <- glm(Desc_ANE~NAOw3_cb+AOs1_cb,
               family = Gamma(link = "inverse"), data=dataset)
glm.067 <- glm(Desc_ANE~NAOw3_cb+AOs2,
               family = Gamma(link = "inverse"), data=dataset)
glm.068 <- glm(Desc_ANE~NAOw3_cb+AOs2_sq,
               family = Gamma(link = "inverse"), data=dataset)
glm.069 <- glm(Desc_ANE~NAOw3_cb+AOs2_cb,
               family = Gamma(link = "inverse"), data=dataset)
glm.070 <- glm(Desc_ANE~NAOw3_cb+AOs3,
               family = Gamma(link = "inverse"), data=dataset)
glm.071 <- glm(Desc_ANE~NAOw3_cb+AOs3_sq,
               family = Gamma(link = "inverse"), data=dataset)
glm.072 <- glm(Desc_ANE~NAOw3_cb+AOs3_cb,
               family = Gamma(link = "inverse"), data=dataset)

AICc(glm.024,
     glm.037,
     glm.038,
     glm.039,
     glm.040,
     glm.041,
     glm.042,
     glm.043,
     glm.044,
     glm.045,
     glm.046,
     glm.047,
     glm.048,
     glm.049,
     glm.050,
     glm.051,
     glm.052,
     glm.053,
     glm.054,
     glm.055,
     glm.056,
     glm.057,
     glm.058,
     glm.059,
     glm.060,
     glm.061,
     glm.062,
     glm.063,
     glm.064,
     glm.065,
     glm.066,
     glm.067,
     glm.068,
     glm.069,
     glm.070,
     glm.071,
     glm.072)

summary(glm.046)
Dsquared(glm.046)

# Búsqueda de la variable EA que mejor se ajusta al modelo
glm.073 <- glm(Desc_ANE~NAOw3_cb+AO3+EA,
               family = Gamma(link = "inverse"), data=dataset)
glm.074 <- glm(Desc_ANE~NAOw3_cb+AO3+EA_sq,
               family = Gamma(link = "inverse"), data=dataset)
glm.075 <- glm(Desc_ANE~NAOw3_cb+AO3+EA_cb,
               family = Gamma(link = "inverse"), data=dataset)
glm.076 <- glm(Desc_ANE~NAOw3_cb+AO3+EA1,
               family = Gamma(link = "inverse"), data=dataset)
glm.077 <- glm(Desc_ANE~NAOw3_cb+AO3+EA1_sq,
               family = Gamma(link = "inverse"), data=dataset)
glm.078 <- glm(Desc_ANE~NAOw3_cb+AO3+EA1_cb,
               family = Gamma(link = "inverse"), data=dataset)
glm.079 <- glm(Desc_ANE~NAOw3_cb+AO3+EA2,
               family = Gamma(link = "inverse"), data=dataset)
glm.080 <- glm(Desc_ANE~NAOw3_cb+AO3+EA2_sq,
               family = Gamma(link = "inverse"), data=dataset)
glm.081 <- glm(Desc_ANE~NAOw3_cb+AO3+EA2_cb,
               family = Gamma(link = "inverse"), data=dataset)
glm.082 <- glm(Desc_ANE~NAOw3_cb+AO3+EA3,
               family = Gamma(link = "inverse"), data=dataset)
glm.083 <- glm(Desc_ANE~NAOw3_cb+AO3+EA3_sq,
               family = Gamma(link = "inverse"), data=dataset)
glm.084 <- glm(Desc_ANE~NAOw3_cb+AO3+EA3_cb,
               family = Gamma(link = "inverse"), data=dataset)
glm.085 <- glm(Desc_ANE~NAOw3_cb+AO3+EAw,
               family = Gamma(link = "inverse"), data=dataset)
glm.086 <- glm(Desc_ANE~NAOw3_cb+AO3+EAw_sq,
               family = Gamma(link = "inverse"), data=dataset)
glm.087 <- glm(Desc_ANE~NAOw3_cb+AO3+EAw_cb,
               family = Gamma(link = "inverse"), data=dataset)
glm.088 <- glm(Desc_ANE~NAOw3_cb+AO3+EAw1,
               family = Gamma(link = "inverse"), data=dataset)
glm.089 <- glm(Desc_ANE~NAOw3_cb+AO3+EAw1_sq,
               family = Gamma(link = "inverse"), data=dataset)
glm.090 <- glm(Desc_ANE~NAOw3_cb+AO3+EAw1_cb,
               family = Gamma(link = "inverse"), data=dataset)
glm.091 <- glm(Desc_ANE~NAOw3_cb+AO3+EAw2,
               family = Gamma(link = "inverse"), data=dataset)
glm.092 <- glm(Desc_ANE~NAOw3_cb+AO3+EAw2_sq,
               family = Gamma(link = "inverse"), data=dataset)
glm.093 <- glm(Desc_ANE~NAOw3_cb+AO3+EAw2_cb,
               family = Gamma(link = "inverse"), data=dataset)
glm.094 <- glm(Desc_ANE~NAOw3_cb+AO3+EAw3,
               family = Gamma(link = "inverse"), data=dataset)
glm.095 <- glm(Desc_ANE~NAOw3_cb+AO3+EAw3_sq,
               family = Gamma(link = "inverse"), data=dataset)
glm.096 <- glm(Desc_ANE~NAOw3_cb+AO3+EAw3_cb,
               family = Gamma(link = "inverse"), data=dataset)
glm.097 <- glm(Desc_ANE~NAOw3_cb+AO3+EAs,
               family = Gamma(link = "inverse"), data=dataset)
glm.098 <- glm(Desc_ANE~NAOw3_cb+AO3+EAs_sq,
               family = Gamma(link = "inverse"), data=dataset)
glm.099 <- glm(Desc_ANE~NAOw3_cb+AO3+EAs_cb,
               family = Gamma(link = "inverse"), data=dataset)
glm.100 <- glm(Desc_ANE~NAOw3_cb+AO3+EAs1,
               family = Gamma(link = "inverse"), data=dataset)
glm.101 <- glm(Desc_ANE~NAOw3_cb+AO3+EAs1_sq,
               family = Gamma(link = "inverse"), data=dataset)
glm.102 <- glm(Desc_ANE~NAOw3_cb+AO3+EAs1_cb,
               family = Gamma(link = "inverse"), data=dataset)
glm.103 <- glm(Desc_ANE~NAOw3_cb+AO3+EAs2,
               family = Gamma(link = "inverse"), data=dataset)
glm.104 <- glm(Desc_ANE~NAOw3_cb+AO3+EAs2_sq,
               family = Gamma(link = "inverse"), data=dataset)
glm.105 <- glm(Desc_ANE~NAOw3_cb+AO3+EAs2_cb,
               family = Gamma(link = "inverse"), data=dataset)
glm.106 <- glm(Desc_ANE~NAOw3_cb+AO3+EAs3,
               family = Gamma(link = "inverse"), data=dataset)
glm.107 <- glm(Desc_ANE~NAOw3_cb+AO3+EAs3_sq,
               family = Gamma(link = "inverse"), data=dataset)
glm.108 <- glm(Desc_ANE~NAOw3_cb+AO3+EAs3_cb,
               family = Gamma(link = "inverse"), data=dataset)

AICc(glm.073,
     glm.074,
     glm.075,
     glm.076,
     glm.077,
     glm.078,
     glm.079,
     glm.080,
     glm.081,
     glm.082,
     glm.083,
     glm.084,
     glm.085,
     glm.086,
     glm.087,
     glm.088,
     glm.089,
     glm.090,
     glm.091,
     glm.092,
     glm.093,
     glm.094,
     glm.095,
     glm.096,
     glm.097,
     glm.098,
     glm.099,
     glm.100,
     glm.101,
     glm.102,
     glm.103,
     glm.104,
     glm.105,
     glm.106,
     glm.107,
     glm.108)

# La mejor EA ha sido EA3 (glm.082)

summary(glm.082)
Dsquared(glm.082) # Varianza explicada por el modelo: 75.9%
AICc(glm.082)

# ASUNCIONES DEL MODELO GLM

# 1) Los residuos deben distribuirse bajo una distribución gamma
comparacion_aicc <- AICc(
  mlbetapr(glm.082$residuals),
  mlexp(glm.082$residuals),
  mlinvgamma(glm.082$residuals),
  mlgamma(glm.082$residuals),
  mllnorm(glm.082$residuals),
  mlrayleigh(glm.082$residuals),
  mlinvgauss(glm.082$residuals),
  mlweibull(glm.082$residuals),
  mllgamma(glm.082$residuals))
comparacion_aicc %>% rownames_to_column(var = "distribucion") %>% arrange(AICc)
# Efectivamente, la distribución a la que más se parece es a la gamma inversa.

# 2) Homocedasticidad
bptest(glm.082) 

# 3) Multicolinealidad
corrplot(cor(dplyr::select(dataset, Desc_ANE, NAOw3_cb, AO3, EA3)),
         method = "number", tl.col = "black")
vif(glm.082)

# 4) Autocorrelación de los residuos
dwtest(glm.082, alternative = "two.sided")

Box.test(glm.082$residuals, lag = 1, type = c("Ljung-Box"))
Box.test(glm.082$residuals, lag = 2, type = c("Ljung-Box"))
Box.test(glm.082$residuals, lag = 3, type = c("Ljung-Box"))

influencePlot(glm.082)

dataset$studentized_residual <- rstudent(glm.082)
ggplot(data = dataset, aes(x = predict.glm(glm.082, type = "response"), y = abs(studentized_residual))) +
  geom_hline(yintercept = 3, color = "grey", linetype = "dashed") +
  # se identifican en rojo observaciones con residuos estandarizados absolutos > 3
  geom_point(aes(color = ifelse(abs(studentized_residual) > 3, 'red', 'black'))) +
  scale_color_identity() +
  labs(title = "Distribución de los residuos studentized",
       x = "Model prediction") + 
  theme_bw() + theme(plot.title = element_text(hjust = 0.5))

which(abs(dataset$studentized_residual) > 3) # La observación 15 es atípica.

# 5) Predicted vs observed
png("plot.png", units="in", width=5, height=5, res=400)
par(mar=c(5,5,1,1))
pred <- predict(glm.082, type= c("response"))
plot(dataset$Desc_ANE, pred, xlim=range(c(dataset$Desc_ANE, pred)), ylim=range(c(dataset$Desc_ANE,pred)), xlab="Observed", ylab="Predicted")
abline(0,1, lwd=2, col=8)

fit2 <- lm(pred ~ dataset$Desc_ANE)
lgd <- c(paste("R^2 =", round(summary(fit2)$r.squared,3)),
  paste("Offset =", round(coef(fit2)[1],3)),
  paste("Slope =", round(coef(fit2)[2],3)))

legend("topleft", legend=lgd)
abline(fit2, lwd=2)
legend("bottomright", legend=c("Predicted ~ Observed", "1:1"), col=c(1,8), lty=1, lwd=2)


# GLMs parciales
glm.NAOw3 <- glm(Desc_ANE~NAOw3_cb,
               family = Gamma(link = "inverse"), data=dataset)
Dsquared(glm.NAOw3)
glm.AO3 <- glm(Desc_ANE~AO3,
               family = Gamma(link = "inverse"), data=dataset)
Dsquared(glm.AO3)
glm.EA3 <- glm(Desc_ANE~EA3,
               family = Gamma(link = "inverse"), data=dataset)
Dsquared(glm.EA3)

------------------------------------------------------------------------------
  # 3.- Utilizando GAM
  ------------------------------------------------------------------------------

gam.001 <- gam(Desc_ANE~s(NAO),family = Gamma ,data= dataset)
gam.002 <- gam(Desc_ANE~s(NAO1),family = Gamma ,data= dataset)
gam.003 <- gam(Desc_ANE~s(NAO2),family = Gamma ,data= dataset)
gam.004 <- gam(Desc_ANE~s(NAO3),family = Gamma ,data= dataset)
gam.005 <- gam(Desc_ANE~s(NAOw),family = Gamma ,data= dataset)
gam.006 <- gam(Desc_ANE~s(NAOw1),family = Gamma ,data= dataset)
gam.007 <- gam(Desc_ANE~s(NAOw2),family = Gamma ,data= dataset)
gam.008 <- gam(Desc_ANE~s(NAOw3),family = Gamma ,data= dataset)
gam.009 <- gam(Desc_ANE~s(NAOs),family = Gamma ,data= dataset)
gam.010 <- gam(Desc_ANE~s(NAOs1),family = Gamma ,data= dataset)
gam.011 <- gam(Desc_ANE~s(NAOs2),family = Gamma ,data= dataset)
gam.012 <- gam(Desc_ANE~s(NAOs3),family = Gamma ,data= dataset)

AICc(gam.001,
     gam.002,
     gam.003,
     gam.004,
     gam.005,
     gam.006,
     gam.007,
     gam.008,
     gam.009,
     gam.010,
     gam.011,
     gam.012)

summary(gam.012)
# La variable NAOw que mejor se ajusta al GAM es la NAOw2 (gam.005)

gam.013 <- gam(Desc_ANE~s(NAOs3)+s(AO),family = Gamma ,data= dataset)
gam.014 <- gam(Desc_ANE~s(NAOs3)+s(AO1),family = Gamma ,data= dataset)
gam.015 <- gam(Desc_ANE~s(NAOs3)+s(AO2),family = Gamma ,data= dataset)
gam.016 <- gam(Desc_ANE~s(NAOs3)+s(AO3),family = Gamma ,data= dataset)
gam.017 <- gam(Desc_ANE~s(NAOs3)+s(AOw),family = Gamma ,data= dataset)
gam.018 <- gam(Desc_ANE~s(NAOs3)+s(AOw1),family = Gamma ,data= dataset)
gam.019 <- gam(Desc_ANE~s(NAOs3)+s(AOw2),family = Gamma ,data= dataset)
gam.020 <- gam(Desc_ANE~s(NAOs3)+s(AOw3),family = Gamma ,data= dataset)
gam.021 <- gam(Desc_ANE~s(NAOs3)+s(AOs),family = Gamma ,data= dataset)
gam.022 <- gam(Desc_ANE~s(NAOs3)+s(AOs1),family = Gamma ,data= dataset)
gam.023 <- gam(Desc_ANE~s(NAOs3)+s(AOs2),family = Gamma ,data= dataset)
gam.024 <- gam(Desc_ANE~s(NAOs3)+s(AOs3),family = Gamma ,data= dataset)

AICc(gam.012,
     gam.013,
     gam.014,
     gam.015,
     gam.016,
     gam.017,
     gam.018,
     gam.019,
     gam.020,
     gam.021,
     gam.022,
     gam.023,
     gam.024)
summary(gam.015)
# La variable AO que más mejora el modelo es la AO2

# Búsqueda de la variable EA que mejor se ajusta al GAM
gam.025 <- gam(Desc_ANE~s(NAOs3)+s(AO2)+s(EA),family = Gamma ,data= dataset)
gam.026 <- gam(Desc_ANE~s(NAOs3)+s(AO2)+s(EA1),family = Gamma ,data= dataset)
gam.027 <- gam(Desc_ANE~s(NAOs3)+s(AO2)+s(EA2),family = Gamma ,data= dataset)
gam.028 <- gam(Desc_ANE~s(NAOs3)+s(AO2)+s(EA3),family = Gamma ,data= dataset)
gam.029 <- gam(Desc_ANE~s(NAOs3)+s(AO2)+s(EAw),family = Gamma ,data= dataset)
gam.030 <- gam(Desc_ANE~s(NAOs3)+s(AO2)+s(EAw1),family = Gamma ,data= dataset)
gam.031 <- gam(Desc_ANE~s(NAOs3)+s(AO2)+s(EAw2),family = Gamma ,data= dataset)
gam.032 <- gam(Desc_ANE~s(NAOs3)+s(AO2)+s(EAw3),family = Gamma ,data= dataset)
gam.033 <- gam(Desc_ANE~s(NAOs3)+s(AO2)+s(EAs),family = Gamma ,data= dataset)
gam.034 <- gam(Desc_ANE~s(NAOs3)+s(AO2)+s(EAs1),family = Gamma ,data= dataset)
gam.035 <- gam(Desc_ANE~s(NAOs3)+s(AO2)+s(EAs2),family = Gamma ,data= dataset)
gam.036 <- gam(Desc_ANE~s(NAOs3)+s(AO2)+s(EAs3),family = Gamma ,data= dataset)

AICc(gam.015,
     gam.025,
     gam.026,
     gam.027,
     gam.028,
     gam.029,
     gam.030,
     gam.031,
     gam.032,
     gam.033,
     gam.034,
     gam.035,
     gam.036)
# Ninguna variable EA mejora el modelo.
summary(gam.032)
AICc(gam.032)
bptest(gam.032)
dwtest(gam.032, alternative = "two.sided")
gam.check(gam.032)
plot(gam.032)

------------------------------------------------------------------------------
  # 4.- Introducción de los precios relativizados como variable respuesta
------------------------------------------------------------------------------

# MODELO LINEAL
lm.ANE <- lm(Precio_rel_ANE~Desc_ANE+NAOw3_cb+AO2+EAs3_cb, data=dataset)
summary(lm.ANE)

lm.ANE.002 <- lm(Precio_rel_ANE~Desc_ANE+NAOw3_cb+EAs3_cb, data=dataset)
summary(lm.ANE.002)

shapiro.test(lm.ANE.002$residuals)
bptest(lm.ANE.002)
dwtest(lm.ANE.002, alternative = "two.sided")
AICc(lm.ANE.002) # 72.04
influencePlot (lm.ANE.002)
# MODELOS LINEAL GENERALIZADO
glm.ANE.001 <- glm(Precio_rel_ANE~Desc_ANE+NAOw3_cb+AO3+EA3, 
               family = Gamma(link = "inverse"), data=dataset)
summary(glm.ANE.001)
Dsquared(glm.ANE.001)

glm.ANE.002 <- glm(Precio_rel_ANE~Desc_ANE+AO3+EA3, 
                   family = Gamma(link = "inverse"), data=dataset)
summary (glm.ANE.002)
Dsquared(glm.ANE.002)

glm.ANE.003 <- glm(Precio_rel_ANE~Desc_ANE+AO3+EA3, 
                family = Gamma(link = "identity"), data=dataset)
AICc(glm.ANE.002,
     glm.ANE.003)
Dsquared(glm.ANE.002)
Dsquared(glm.ANE.003)

AICc(glm.ANE.003,
     glm.082)
summary(glm.ANE.003)
Dsquared(glm.ANE.003)

AICc(glm.ANE.002,
     glm.ANE.003)

bptest(glm.ANE.003)
dwtest(glm.ANE.003, alternative = "two.sided")
influencePlot (glm.ANE.003)

Box.test(glm.ANE.003$residuals, lag = 1, type = c("Ljung-Box"))
Box.test(glm.ANE.003$residuals, lag = 2, type = c("Ljung-Box"))
Box.test(glm.ANE.003$residuals, lag = 3, type = c("Ljung-Box"))

dataset$studentized_residual <- rstudent(glm.ANE.003)
ggplot(data = dataset, aes(x = predict.glm(glm.ANE.003, type = "response"), y = abs(studentized_residual))) +
  geom_hline(yintercept = 3, color = "grey", linetype = "dashed") +
  # se identifican en rojo observaciones con residuos estandarizados absolutos > 3
  geom_point(aes(color = ifelse(abs(studentized_residual) > 3, 'red', 'black'))) +
  scale_color_identity() +
  labs(title = "Distribución de los residuos studentized",
       x = "Model prediction") + 
  theme_bw() + theme(plot.title = element_text(hjust = 0.5))

which(abs(dataset$studentized_residual) > 3) # La observación 15 es atípica.

# Modelos parciales

glm.ANE.Desc_ANE <- glm(Precio_rel_ANE~Desc_ANE, 
                   family = Gamma(link = "identity"), data=dataset)
Dsquared(glm.ANE.Desc_ANE)
glm.ANE.AO3 <- glm(Precio_rel_ANE~AO3, 
                        family = Gamma(link = "identity"), data=dataset)
Dsquared(glm.ANE.AO3)
glm.ANE.EA3 <- glm(Precio_rel_ANE~EA3, 
                        family = Gamma(link = "identity"), data=dataset)
Dsquared(glm.ANE.EA3)


# Grafica obs vs pred
pred <- predict(glm.ANE.003, type= c("response"))
plot(dataset$Precio_rel_ANE, pred, xlim=range(c(dataset$Precio_rel_ANE, pred)), ylim=range(c(dataset$Precio_rel_ANE,pred)), xlab="Observed", ylab="Predicted")
abline(0,1, lwd=2, col=8)

fit2 <- lm(pred ~ dataset$Precio_rel_ANE)
lgd <- c(paste("R^2 =", round(summary(fit2)$r.squared,3)),
         paste("Offset =", round(coef(fit2)[1],3)),
         paste("Slope =", round(coef(fit2)[2],3)))

legend("topleft", legend=lgd)
abline(fit2, lwd=2)
legend("bottomright", legend=c("Predicted ~ Observed", "1:1"), col=c(1,8), lty=1, lwd=2)

# GAM

# Me da problemas:  Model has more coefficients than data
